# Supplementary material for: The Combined Partial Knockdown of CBS and MPST Genes Induces Inflammation, Impairs Adipocyte Function-Related Gene Expression and Disrupts Protein Persulfidation in Human Adipocytes
Source: Antioxidants (Basel). 2022 May 31;11(6):1095. doi: 10.3390/antiox11061095 (PMC9220337; doi:10.3390/antiox11061095)
Supplement: Supplementary file 1 [file antioxidants-11-01095-s001.zip]

Archive with 2 entries (2 files):
- Supplementary dataset 1.xlsx
- Supplementary dataset 2.xlsx
