# Supplementary material for: The Combined Partial Knockdown of CBS and MPST Genes Induces Inflammation, Impairs Adipocyte Function-Related Gene Expression and Disrupts Protein Persulfidation in Human Adipocytes
Source: Antioxidants (Basel). 2022 May 31;11(6):1095. doi: 10.3390/antiox11061095 (PMC9220337; doi:10.3390/antiox11061095)
Supplement: Supplementary file 1 [file antioxidants-11-01095-s001.zip › Supplementary dataset 1.xlsx]

## Sheet: Proteins
Accession	Entry	Description	Significance	#Peptides	#Unique	PTM	Ctrl1	Ctrl2	Ctrl3	MIX1	MIX2	MIX3		Ctrl1	Ctrl2	Ctrl3	MIX1	MIX2	MIX3
Q09666	AHNK_HUMAN	Neuroblast differentiation-associated protein AHNAK OS=Homo sapiens OX=9606 GN=AHNAK PE=1 SV=2	3.31	275	275	Carbamidomethylation; Oxidation (M)	1527200	1294200	965900	1443600	1891000	1095400		3.43194e+07	2.88528e+07	2.07356e+07	5.14933e+07	5.78109e+07	3.86115e+07
Q15149	PLEC_HUMAN	Plectin OS=Homo sapiens OX=9606 GN=PLEC PE=1 SV=3	29.62	175	175	Carbamidomethylation; Oxidation (M)	239660	301440	163020	419270	556480	354160
Q14204	DYHC1_HUMAN	Cytoplasmic dynein 1 heavy chain 1 OS=Homo sapiens OX=9606 GN=DYNC1H1 PE=1 SV=5	36.22	128	128	Carbamidomethylation; Oxidation (M)	94248	180890	67455	253460	346100	180790
P21333	FLNA_HUMAN	Filamin-A OS=Homo sapiens OX=9606 GN=FLNA PE=1 SV=4	15.64	127	116	Carbamidomethylation; Oxidation (M)	2274500	1951100	1514700	2955700	3284600	2165500
P35579	MYH9_HUMAN	Myosin-9 OS=Homo sapiens OX=9606 GN=MYH9 PE=1 SV=4	13.5	120	104	Carbamidomethylation; Oxidation (M)	501170	797890	489760	909450	1312200	644120
O75369	FLNB_HUMAN	Filamin-B OS=Homo sapiens OX=9606 GN=FLNB PE=1 SV=2	9.31	108	97	Carbamidomethylation; Oxidation (M)	297230	239580	217090	426770	406330	297330
Q13813	SPTN1_HUMAN	Spectrin alpha chain non-erythrocytic 1 OS=Homo sapiens OX=9606 GN=SPTAN1 PE=1 SV=3	25.75	102	102	Carbamidomethylation; Oxidation (M)	106710	80678	66403	183850	199880	135720
Q14315	FLNC_HUMAN	Filamin-C OS=Homo sapiens OX=9606 GN=FLNC PE=1 SV=3	14.9	98	86	Carbamidomethylation; Oxidation (M)	305820	224120	167810	436070	494590	311790
Q9Y490	TLN1_HUMAN	Talin-1 OS=Homo sapiens OX=9606 GN=TLN1 PE=1 SV=3	19.86	97	86	Carbamidomethylation; Oxidation (M)	308940	398360	243580	591090	702540	366550
Q99715	COCA1_HUMAN	Collagen alpha-1(XII) chain OS=Homo sapiens OX=9606 GN=COL12A1 PE=1 SV=2	0.36	86	86	Carbamidomethylation; Oxidation (M)	152810	128630	78042	172950	185270	102420
P49327	FAS_HUMAN	Fatty acid synthase OS=Homo sapiens OX=9606 GN=FASN PE=1 SV=3	17.54	76	76	Carbamidomethylation; Oxidation (M)	318690	514320	247220	596640	706890	473930
P12111	CO6A3_HUMAN	Collagen alpha-3(VI) chain OS=Homo sapiens OX=9606 GN=COL6A3 PE=1 SV=5	17.12	76	76	Carbamidomethylation; Oxidation (M)	187400	207400	128340	258380	307010	181990
Q01082	SPTB2_HUMAN	Spectrin beta chain non-erythrocytic 1 OS=Homo sapiens OX=9606 GN=SPTBN1 PE=1 SV=2	25.75	75	75	Carbamidomethylation; Oxidation (M)	87942	106340	56909	197630	259310	126560
P46821	MAP1B_HUMAN	Microtubule-associated protein 1B OS=Homo sapiens OX=9606 GN=MAP1B PE=1 SV=2	6.91	63	62	Carbamidomethylation; Oxidation (M); NBF	99074	95253	103920	114450	157840	77725
Q96Q06	PLIN4_HUMAN	Perilipin-4 OS=Homo sapiens OX=9606 GN=PLIN4 PE=1 SV=2	2.46	59	59	Carbamidomethylation; Oxidation (M)	200750	196680	129890	308090	332740	201810
Q9NZM1	MYOF_HUMAN	Myoferlin OS=Homo sapiens OX=9606 GN=MYOF PE=1 SV=1	69.99	57	57	Carbamidomethylation; Oxidation (M)	44091	61911	30656	111760	130700	87526
Q00610	CLH1_HUMAN	Clathrin heavy chain 1 OS=Homo sapiens OX=9606 GN=CLTC PE=1 SV=5	27.32	55	55	Carbamidomethylation; Oxidation (M)	160880	178400	118490	301710	365090	232030
P35580	MYH10_HUMAN	Myosin-10 OS=Homo sapiens OX=9606 GN=MYH10 PE=1 SV=3	6.31	52	38	Carbamidomethylation; Oxidation (M)	19784	43071	18101	48598	70096	27625
P12814	ACTN1_HUMAN	Alpha-actinin-1 OS=Homo sapiens OX=9606 GN=ACTN1 PE=1 SV=2	59.05	51	30	Carbamidomethylation; Oxidation (M)	101260	116900	59372	244510	250860	156680
P18206	VINC_HUMAN	Vinculin OS=Homo sapiens OX=9606 GN=VCL PE=1 SV=4	40.5	51	51	Carbamidomethylation; Oxidation (M)	216960	227210	97657	362380	379690	271650
Q9Y4G6	TLN2_HUMAN	Talin-2 OS=Homo sapiens OX=9606 GN=TLN2 PE=1 SV=4	3.13	51	40	Carbamidomethylation; Oxidation (M)	27798	39554	21814	65605	75524	34521
O43707	ACTN4_HUMAN	Alpha-actinin-4 OS=Homo sapiens OX=9606 GN=ACTN4 PE=1 SV=2	106.77	49	30	Carbamidomethylation; Oxidation (M)	103710	87534	60408	204350	227740	123450
P46940	IQGA1_HUMAN	Ras GTPase-activating-like protein IQGAP1 OS=Homo sapiens OX=9606 GN=IQGAP1 PE=1 SV=1	20.29	49	49	Carbamidomethylation; Oxidation (M); NBF	42382	70109	34200	106350	135220	67596
P02452	CO1A1_HUMAN	Collagen alpha-1(I) chain OS=Homo sapiens OX=9606 GN=COL1A1 PE=1 SV=5	14.77	44	42	Carbamidomethylation; Oxidation (M)	332980	122340	114050	143920	233240	125260
P08133	ANXA6_HUMAN	Annexin A6 OS=Homo sapiens OX=9606 GN=ANXA6 PE=1 SV=3	10.31	44	44	Carbamidomethylation; Oxidation (M)	302010	367500	212460	608030	619680	430150
P04264	K2C1_HUMAN	Keratin type II cytoskeletal 1 OS=Homo sapiens OX=9606 GN=KRT1 PE=1 SV=6	31.71	44	37	Carbamidomethylation; Oxidation (M)	1035800	209330	308100	461080	1262300	1063900
P08670	VIME_HUMAN	Vimentin OS=Homo sapiens OX=9606 GN=VIM PE=1 SV=4	10.01	44	42	Carbamidomethylation; Oxidation (M)	542490	431150	264970	705950	672340	479340
Q9P2E9	RRBP1_HUMAN	Ribosome-binding protein 1 OS=Homo sapiens OX=9606 GN=RRBP1 PE=1 SV=5	11.75	42	42	Carbamidomethylation; Oxidation (M)	93678	76853	84934	125070	247390	96703
P35908	K22E_HUMAN	Keratin type II cytoskeletal 2 epidermal OS=Homo sapiens OX=9606 GN=KRT2 PE=1 SV=2	15.72	42	30	Carbamidomethylation; Oxidation (M)	304380	59281	108150	137030	360940	382420
P02751	FINC_HUMAN	Fibronectin OS=Homo sapiens OX=9606 GN=FN1 PE=1 SV=5	21.33	42	42	Carbamidomethylation; Oxidation (M)	165970	91511	85714	183760	184150	129730
P24821	TENA_HUMAN	Tenascin OS=Homo sapiens OX=9606 GN=TNC PE=1 SV=3	46.96	42	42	Carbamidomethylation; Oxidation (M)	71349	53572	44385	120990	159510	75360
P55072	TERA_HUMAN	Transitional endoplasmic reticulum ATPase OS=Homo sapiens OX=9606 GN=VCP PE=1 SV=4	43.71	41	41	Carbamidomethylation; Oxidation (M)	196880	154900	85393	284140	269560	202710
P13639	EF2_HUMAN	Elongation factor 2 OS=Homo sapiens OX=9606 GN=EEF2 PE=1 SV=4	31.49	39	39	Carbamidomethylation; Oxidation (M)	158270	150040	88503	249790	298830	200690
O00763	ACACB_HUMAN	Acetyl-CoA carboxylase 2 OS=Homo sapiens OX=9606 GN=ACACB PE=1 SV=3	9.69	39	33	Carbamidomethylation; Oxidation (M)	45346	64738	26317	66328	80804	45515
P14625	ENPL_HUMAN	Endoplasmin OS=Homo sapiens OX=9606 GN=HSP90B1 PE=1 SV=1	72.59	38	36	Carbamidomethylation; Oxidation (M)	219620	125200	94147	296500	314630	285600
P08238	HS90B_HUMAN	Heat shock protein HSP 90-beta OS=Homo sapiens OX=9606 GN=HSP90AB1 PE=1 SV=4	22.68	38	21	Carbamidomethylation; Oxidation (M)	108480	92646	58061	195070	191420	162900
P08123	CO1A2_HUMAN	Collagen alpha-2(I) chain OS=Homo sapiens OX=9606 GN=COL1A2 PE=1 SV=7	8.99	38	38	Carbamidomethylation; Oxidation (M)	210540	80404	68274	130710	167420	113440
P26038	MOES_HUMAN	Moesin OS=Homo sapiens OX=9606 GN=MSN PE=1 SV=3	44.95	38	29	Carbamidomethylation; Oxidation (M)	57401	61540	32953	113950	107990	76572
P11021	BIP_HUMAN	Endoplasmic reticulum chaperone BiP OS=Homo sapiens OX=9606 GN=HSPA5 PE=1 SV=2	26.21	36	34	Oxidation (M)	417830	325940	329500	671490	598880	414790
P07900	HS90A_HUMAN	Heat shock protein HSP 90-alpha OS=Homo sapiens OX=9606 GN=HSP90AA1 PE=1 SV=5	100.02	36	22	Carbamidomethylation; Oxidation (M)	54940	51095	23749	117880	119080	78718
P27816	MAP4_HUMAN	Microtubule-associated protein 4 OS=Homo sapiens OX=9606 GN=MAP4 PE=1 SV=3	5.65	36	36	Carbamidomethylation; Oxidation (M)	51276	42980	42649	101560	133590	55770
Q9Y4L1	HYOU1_HUMAN	Hypoxia up-regulated protein 1 OS=Homo sapiens OX=9606 GN=HYOU1 PE=1 SV=1	7.73	35	35	Carbamidomethylation; Oxidation (M)	51253	50940	24543	94933	113270	57510
Q14764	MVP_HUMAN	Major vault protein OS=Homo sapiens OX=9606 GN=MVP PE=1 SV=4	37.31	35	35	Carbamidomethylation; Oxidation (M)	75564	71376	41541	140230	159420	92914
P42224	STAT1_HUMAN	Signal transducer and activator of transcription 1-alpha/beta OS=Homo sapiens OX=9606 GN=STAT1 PE=1 SV=2	200	34	34	Carbamidomethylation; Oxidation (M)	45310	57368	33638	338380	345680	239820
Q3SY69	AL1L2_HUMAN	Mitochondrial 10-formyltetrahydrofolate dehydrogenase OS=Homo sapiens OX=9606 GN=ALDH1L2 PE=1 SV=2	21.97	34	29	Carbamidomethylation; Oxidation (M)	39037	32083	19340	63860	61938	46732
P06733	ENOA_HUMAN	Alpha-enolase OS=Homo sapiens OX=9606 GN=ENO1 PE=1 SV=2	16.15	33	31	Carbamidomethylation; Oxidation (M)	376110	460810	281880	693790	684880	441330
P13645	K1C10_HUMAN	Keratin type I cytoskeletal 10 OS=Homo sapiens OX=9606 GN=KRT10 PE=1 SV=6	21.05	33	28	Carbamidomethylation; Oxidation (M)	1076300	199780	339630	359670	959890	911830
P14618	KPYM_HUMAN	Pyruvate kinase PKM OS=Homo sapiens OX=9606 GN=PKM PE=1 SV=4	30.77	33	33	Carbamidomethylation; Oxidation (M)	346060	406500	263140	616510	625980	452480
P20591	MX1_HUMAN	Interferon-induced GTP-binding protein Mx1 OS=Homo sapiens OX=9606 GN=MX1 PE=1 SV=4	51.04	33	30	Carbamidomethylation; Oxidation (M)	3302.9	11290	5135.1	197150	193260	145660
Q9C0C2	TB182_HUMAN	182 kDa tankyrase-1-binding protein OS=Homo sapiens OX=9606 GN=TNKS1BP1 PE=1 SV=4	9.5	33	33	Carbamidomethylation; Oxidation (M)	25698	22313	14453	46522	58815	24014
P78527	PRKDC_HUMAN	DNA-dependent protein kinase catalytic subunit OS=Homo sapiens OX=9606 GN=PRKDC PE=1 SV=3	11.26	33	33	Oxidation (M)	10878	12458	5178.7	24233	35129	18880
P07814	SYEP_HUMAN	Bifunctional glutamate/proline--tRNA ligase OS=Homo sapiens OX=9606 GN=EPRS1 PE=1 SV=5	5.33	32	32	Carbamidomethylation; Oxidation (M)	15915	34107	10557	47075	68212	34111
Q15075	EEA1_HUMAN	Early endosome antigen 1 OS=Homo sapiens OX=9606 GN=EEA1 PE=1 SV=2	4.82	32	32	Oxidation (M)	42916	42491	27601	48029	61115	29503
P40939	ECHA_HUMAN	Trifunctional enzyme subunit alpha mitochondrial OS=Homo sapiens OX=9606 GN=HADHA PE=1 SV=2	16.08	31	31	Carbamidomethylation; Oxidation (M)	105570	136740	84753	210810	248690	141550
P53396	ACLY_HUMAN	ATP-citrate synthase OS=Homo sapiens OX=9606 GN=ACLY PE=1 SV=3	17.2	31	31	Carbamidomethylation; Oxidation (M)	52746	92466	31183	129750	150710	84132
P13647	K2C5_HUMAN	Keratin type II cytoskeletal 5 OS=Homo sapiens OX=9606 GN=KRT5 PE=1 SV=3	6.33	31	17	Carbamidomethylation; Oxidation (M)	173510	10276	19820	40889	100750	108390
P15144	AMPN_HUMAN	Aminopeptidase N OS=Homo sapiens OX=9606 GN=ANPEP PE=1 SV=4	48.88	30	30	Carbamidomethylation; Oxidation (M)	40228	34410	27568	112570	91460	55134
P02461	CO3A1_HUMAN	Collagen alpha-1(III) chain OS=Homo sapiens OX=9606 GN=COL3A1 PE=1 SV=4	7.92	30	29	Carbamidomethylation; Oxidation (M)	122510	44737	39899	65376	79752	47678
P35527	K1C9_HUMAN	Keratin type I cytoskeletal 9 OS=Homo sapiens OX=9606 GN=KRT9 PE=1 SV=3	20.33	29	29	Carbamidomethylation; Oxidation (M)	490040	193300	223690	293020	731440	651170
P07355	ANXA2_HUMAN	Annexin A2 OS=Homo sapiens OX=9606 GN=ANXA2 PE=1 SV=2	35.24	29	29	Carbamidomethylation; Oxidation (M); NBF	1139200	1001300	843120	1629100	1677500	1349900
Q14152	EIF3A_HUMAN	Eukaryotic translation initiation factor 3 subunit A OS=Homo sapiens OX=9606 GN=EIF3A PE=1 SV=1	11.52	29	29	Oxidation (M)	15622	24392	15635	38362	54493	35256
Q9Y3Z3	SAMH1_HUMAN	Deoxynucleoside triphosphate triphosphohydrolase SAMHD1 OS=Homo sapiens OX=9606 GN=SAMHD1 PE=1 SV=2	15.33	29	29	Carbamidomethylation; Oxidation (M)	73634	25310	18518	88174	93163	67213
P63261	ACTG_HUMAN	Actin cytoplasmic 2 OS=Homo sapiens OX=9606 GN=ACTG1 PE=1 SV=1	0.9	28	1	Carbamidomethylation; Oxidation (M); DCP-Bio1	298.85	407.9	254.39	56.773	417.6	213.91
P60709	ACTB_HUMAN	Actin cytoplasmic 1 OS=Homo sapiens OX=9606 GN=ACTB PE=1 SV=1	3.51	28	1	Carbamidomethylation; Oxidation (M); DCP-Bio1	168.02	0	0	275.74	223.01	0
P11142	HSP7C_HUMAN	Heat shock cognate 71 kDa protein OS=Homo sapiens OX=9606 GN=HSPA8 PE=1 SV=1	28.11	28	19	Oxidation (M)	158710	142030	96699	268940	231480	189680
P07237	PDIA1_HUMAN	Protein disulfide-isomerase OS=Homo sapiens OX=9606 GN=P4HB PE=1 SV=3	37.73	28	28	Oxidation (M)	185560	141750	115680	313240	288940	215160
Q9NYU2	UGGG1_HUMAN	UDP-glucose:glycoprotein glucosyltransferase 1 OS=Homo sapiens OX=9606 GN=UGGT1 PE=1 SV=3	11.24	28	28	Carbamidomethylation; Oxidation (M)	25924	27684	11719	52928	53896	32220
P33121	ACSL1_HUMAN	Long-chain-fatty-acid--CoA ligase 1 OS=Homo sapiens OX=9606 GN=ACSL1 PE=1 SV=1	20.59	28	26	Carbamidomethylation; Oxidation (M)	107930	115080	78824	181460	187780	139050
P02545	LMNA_HUMAN	Prelamin-A/C OS=Homo sapiens OX=9606 GN=LMNA PE=1 SV=1	9.45	28	28	Carbamidomethylation; Oxidation (M)	57426	28547	23578	94947	112800	72614
Q07954	LRP1_HUMAN	Prolow-density lipoprotein receptor-related protein 1 OS=Homo sapiens OX=9606 GN=LRP1 PE=1 SV=2	0.18	28	28	Carbamidomethylation; Oxidation (M)	28723	17151	16691	23791	26570	13278
P33176	KINH_HUMAN	Kinesin-1 heavy chain OS=Homo sapiens OX=9606 GN=KIF5B PE=1 SV=1	14.24	28	28	Carbamidomethylation; Oxidation (M); NBF	15230	16471	8118.1	34008	40725	26283
P02538	K2C6A_HUMAN	Keratin type II cytoskeletal 6A OS=Homo sapiens OX=9606 GN=KRT6A PE=1 SV=3	4.62	28	2	Carbamidomethylation; Oxidation (M)	2615	128.08	115.64	584.24	2203.4	3613.9
Q07065	CKAP4_HUMAN	Cytoskeleton-associated protein 4 OS=Homo sapiens OX=9606 GN=CKAP4 PE=1 SV=2	56.27	27	27	Carbamidomethylation; Oxidation (M)	140040	161060	112940	296050	381730	224790
P30101	PDIA3_HUMAN	Protein disulfide-isomerase A3 OS=Homo sapiens OX=9606 GN=PDIA3 PE=1 SV=4	29.26	27	27	Carbamidomethylation; Oxidation (M)	213640	140060	140940	336450	320300	243590
Q14697	GANAB_HUMAN	Neutral alpha-glucosidase AB OS=Homo sapiens OX=9606 GN=GANAB PE=1 SV=3	50.37	27	27	Oxidation (M)	57815	55302	25963	116050	128820	89795
Q92616	GCN1_HUMAN	eIF-2-alpha kinase activator GCN1 OS=Homo sapiens OX=9606 GN=GCN1 PE=1 SV=6	16.9	27	27	Oxidation (M)	7955.6	13530	5924.4	27894	39228	16845
P22314	UBA1_HUMAN	Ubiquitin-like modifier-activating enzyme 1 OS=Homo sapiens OX=9606 GN=UBA1 PE=1 SV=3	69.56	26	26	Carbamidomethylation; Oxidation (M)	71982	105970	56125	180120	200740	106210
P49588	SYAC_HUMAN	Alanine--tRNA ligase cytoplasmic OS=Homo sapiens OX=9606 GN=AARS1 PE=1 SV=2	21.62	26	26	Carbamidomethylation; Oxidation (M)	33390	26587	10343	58175	59677	32430
P04259	K2C6B_HUMAN	Keratin type II cytoskeletal 6B OS=Homo sapiens OX=9606 GN=KRT6B PE=1 SV=5	4.11	26	1	Carbamidomethylation; Oxidation (M)	2033.3	398.46	119.23	3969.2	2682.8	1904.4
P06576	ATPB_HUMAN	ATP synthase subunit beta mitochondrial OS=Homo sapiens OX=9606 GN=ATP5F1B PE=1 SV=3	11.32	25	25	Oxidation (M)	294790	299530	187670	505680	434450	322330
P07437	TBB5_HUMAN	Tubulin beta chain OS=Homo sapiens OX=9606 GN=TUBB PE=1 SV=2	13.58	25	4	Carbamidomethylation; Oxidation (M)	109260	118340	103370	200780	168260	107300
P13667	PDIA4_HUMAN	Protein disulfide-isomerase A4 OS=Homo sapiens OX=9606 GN=PDIA4 PE=1 SV=2	25.14	25	25	Oxidation (M)	57501	48169	31356	117600	97582	71575
O00159	MYO1C_HUMAN	Unconventional myosin-Ic OS=Homo sapiens OX=9606 GN=MYO1C PE=1 SV=4	34.16	25	25	Carbamidomethylation; Oxidation (M)	21291	58813	35114	66299	102760	50776
P00558	PGK1_HUMAN	Phosphoglycerate kinase 1 OS=Homo sapiens OX=9606 GN=PGK1 PE=1 SV=3	32.98	25	20	Carbamidomethylation; Oxidation (M)	95087	122420	82254	219490	220030	113260
Q13885	TBB2A_HUMAN	Tubulin beta-2A chain OS=Homo sapiens OX=9606 GN=TUBB2A PE=1 SV=1	6.89	25	4	Carbamidomethylation; Oxidation (M)	19024	13342	11230	24847	21678	20231
P26640	SYVC_HUMAN	Valine--tRNA ligase OS=Homo sapiens OX=9606 GN=VARS1 PE=1 SV=4	9.68	25	25	Carbamidomethylation; Oxidation (M)	8901.4	23528	5686	31782	56287	24076
Q00341	VIGLN_HUMAN	Vigilin OS=Homo sapiens OX=9606 GN=HDLBP PE=1 SV=2	6.61	25	25	Oxidation (M)	27006	39116	19308	52149	72506	29491
P02533	K1C14_HUMAN	Keratin type I cytoskeletal 14 OS=Homo sapiens OX=9606 GN=KRT14 PE=1 SV=4	8.99	25	12	Carbamidomethylation; Oxidation (M)	68702	6944	6915.6	20682	61019	43044
P07996	TSP1_HUMAN	Thrombospondin-1 OS=Homo sapiens OX=9606 GN=THBS1 PE=1 SV=2	10.52	25	24	Carbamidomethylation; Oxidation (M)	60027	56492	39617	84995	86789	57757
P55786	PSA_HUMAN	Puromycin-sensitive aminopeptidase OS=Homo sapiens OX=9606 GN=NPEPPS PE=1 SV=2	12.44	25	25	Oxidation (M)	27004	22932	14780	56970	55184	34248
Q9BQE3	TBA1C_HUMAN	Tubulin alpha-1C chain OS=Homo sapiens OX=9606 GN=TUBA1C PE=1 SV=1	13.59	24	4	Carbamidomethylation; Oxidation (M)	5354.2	7913.6	3744.2	16820	16204	6825.1
P68371	TBB4B_HUMAN	Tubulin beta-4B chain OS=Homo sapiens OX=9606 GN=TUBB4B PE=1 SV=1	1.14	24	1	Carbamidomethylation; Oxidation (M)	18526	16569	11455	27037	22927	19446
P13674	P4HA1_HUMAN	Prolyl 4-hydroxylase subunit alpha-1 OS=Homo sapiens OX=9606 GN=P4HA1 PE=1 SV=2	55.02	24	24	Carbamidomethylation; Oxidation (M)	45913	31385	19794	76042	75007	61696
Q05682	CALD1_HUMAN	Caldesmon OS=Homo sapiens OX=9606 GN=CALD1 PE=1 SV=3	10.75	24	24	Oxidation (M)	159260	97745	82394	185300	228970	140460
Q86UP2	KTN1_HUMAN	Kinectin OS=Homo sapiens OX=9606 GN=KTN1 PE=1 SV=1	9.16	24	24	Carbamidomethylation; Oxidation (M)	14982	14009	11030	28387	42273	14359
P11216	PYGB_HUMAN	Glycogen phosphorylase brain form OS=Homo sapiens OX=9606 GN=PYGB PE=1 SV=5	45.02	24	21	Oxidation (M)	17730	28553	14052	52887	61308	31853
P01023	A2MG_HUMAN	Alpha-2-macroglobulin OS=Homo sapiens OX=9606 GN=A2M PE=1 SV=3	20.83	24	22	Oxidation (M)	89710	83423	46536	128180	112740	102190
P10809	CH60_HUMAN	60 kDa heat shock protein mitochondrial OS=Homo sapiens OX=9606 GN=HSPD1 PE=1 SV=2	41.57	23	23	Carbamidomethylation; Oxidation (M)	67272	79713	49026	145160	137500	76652
Q9NZN4	EHD2_HUMAN	EH domain-containing protein 2 OS=Homo sapiens OX=9606 GN=EHD2 PE=1 SV=2	19.52	23	22	Carbamidomethylation; Oxidation (M)	28884	59769	31059	95404	107840	56484
P38646	GRP75_HUMAN	Stress-70 protein mitochondrial OS=Homo sapiens OX=9606 GN=HSPA9 PE=1 SV=2	9.81	23	23	Carbamidomethylation; Oxidation (M)	106230	72721	67776	138480	126620	96231
Q7KZF4	SND1_HUMAN	Staphylococcal nuclease domain-containing protein 1 OS=Homo sapiens OX=9606 GN=SND1 PE=1 SV=1	25.54	23	23	Oxidation (M)	39221	44246	25397	74321	77266	59349
P05023	AT1A1_HUMAN	Sodium/potassium-transporting ATPase subunit alpha-1 OS=Homo sapiens OX=9606 GN=ATP1A1 PE=1 SV=1	41.39	23	23	Carbamidomethylation; Oxidation (M)	39196	22547	15045	56065	73576	50824
P06737	PYGL_HUMAN	Glycogen phosphorylase liver form OS=Homo sapiens OX=9606 GN=PYGL PE=1 SV=4	13.78	23	20	Oxidation (M)	7804.7	13635	5635.7	28474	29334	13602
P08758	ANXA5_HUMAN	Annexin A5 OS=Homo sapiens OX=9606 GN=ANXA5 PE=1 SV=2	39.62	22	22	Oxidation (M)	171820	198540	132200	362960	321150	227840
P50454	SERPH_HUMAN	Serpin H1 OS=Homo sapiens OX=9606 GN=SERPINH1 PE=1 SV=2	15.23	22	22	Oxidation (M)	246790	296000	203130	491820	530900	279850
P78371	TCPB_HUMAN	T-complex protein 1 subunit beta OS=Homo sapiens OX=9606 GN=CCT2 PE=1 SV=4	53.17	22	22	Carbamidomethylation; Oxidation (M)	22692	36300	18200	71180	68688	41177
P16435	NCPR_HUMAN	NADPH--cytochrome P450 reductase OS=Homo sapiens OX=9606 GN=POR PE=1 SV=2	6.98	22	22	Carbamidomethylation; Oxidation (M)	24305	28851	15861	51615	53633	35739
P68032	ACTC_HUMAN	Actin alpha cardiac muscle 1 OS=Homo sapiens OX=9606 GN=ACTC1 PE=1 SV=1	37.72	22	8	Carbamidomethylation; Oxidation (M)	266980	195720	117020	410000	332140	219880
P12109	CO6A1_HUMAN	Collagen alpha-1(VI) chain OS=Homo sapiens OX=9606 GN=COL6A1 PE=1 SV=3	31.67	22	22	Carbamidomethylation; Oxidation (M)	87470	52570	34205	110830	98879	59128
P41252	SYIC_HUMAN	Isoleucine--tRNA ligase cytoplasmic OS=Homo sapiens OX=9606 GN=IARS1 PE=1 SV=2	4.06	22	22	Carbamidomethylation; Oxidation (M)	20678	28679	17828	40469	43348	35765
Q14203	DCTN1_HUMAN	Dynactin subunit 1 OS=Homo sapiens OX=9606 GN=DCTN1 PE=1 SV=3	11.84	22	22	Carbamidomethylation; Oxidation (M)	9804.5	13691	6138.6	31550	36036	18918
P17987	TCPA_HUMAN	T-complex protein 1 subunit alpha OS=Homo sapiens OX=9606 GN=TCP1 PE=1 SV=1	50.45	21	21	Carbamidomethylation; Oxidation (M)	25802	27055	16001	55336	55662	37792
Q9BSJ8	ESYT1_HUMAN	Extended synaptotagmin-1 OS=Homo sapiens OX=9606 GN=ESYT1 PE=1 SV=1	80.35	21	21	Carbamidomethylation; Oxidation (M)	17158	26899	15507	46705	55017	37528
O75891	AL1L1_HUMAN	Cytosolic 10-formyltetrahydrofolate dehydrogenase OS=Homo sapiens OX=9606 GN=ALDH1L1 PE=1 SV=2	11.18	21	19	Carbamidomethylation; Oxidation (M)	34716	35013	19302	42291	44537	33553
P54652	HSP72_HUMAN	Heat shock-related 70 kDa protein 2 OS=Homo sapiens OX=9606 GN=HSPA2 PE=1 SV=1	24.94	21	11	Carbamidomethylation; Oxidation (M)	14486	14654	9359.7	26793	27346	16388
P0DMV8	HS71A_HUMAN	Heat shock 70 kDa protein 1A OS=Homo sapiens OX=9606 GN=HSPA1A PE=1 SV=1	16.94	21	12	Carbamidomethylation; Oxidation (M)	26933	25883	18337	48527	42799	28992
P55084	ECHB_HUMAN	Trifunctional enzyme subunit beta mitochondrial OS=Homo sapiens OX=9606 GN=HADHB PE=1 SV=3	20.92	21	21	Carbamidomethylation; Oxidation (M); NBF	46336	51228	22694	81792	82477	59860
Q9P2J5	SYLC_HUMAN	Leucine--tRNA ligase cytoplasmic OS=Homo sapiens OX=9606 GN=LARS1 PE=1 SV=2	25.76	21	21	Oxidation (M)	17721	29098	17176	46949	54798	29099
P11413	G6PD_HUMAN	Glucose-6-phosphate 1-dehydrogenase OS=Homo sapiens OX=9606 GN=G6PD PE=1 SV=4	65.79	21	21	Carbamidomethylation; Oxidation (M)	54520	36882	25738	97736	97743	55960
Q16891	MIC60_HUMAN	MICOS complex subunit MIC60 OS=Homo sapiens OX=9606 GN=IMMT PE=1 SV=1	35.28	21	21	Oxidation (M)	28367	16639	17403	44630	43278	29474
P50395	GDIB_HUMAN	Rab GDP dissociation inhibitor beta OS=Homo sapiens OX=9606 GN=GDI2 PE=1 SV=2	38.53	21	17	Carbamidomethylation; Oxidation (M)	46037	31307	32064	75568	67739	54412
P08779	K1C16_HUMAN	Keratin type I cytoskeletal 16 OS=Homo sapiens OX=9606 GN=KRT16 PE=1 SV=4	19.97	21	10	Carbamidomethylation; Oxidation (M)	6240.2	2577.6	4065.4	6356.9	27950	11226
Q13085	ACACA_HUMAN	Acetyl-CoA carboxylase 1 OS=Homo sapiens OX=9606 GN=ACACA PE=1 SV=2	1.61	21	15	Oxidation (M)	6991.2	12010	6264.9	12007	13068	7746.6
Q16555	DPYL2_HUMAN	Dihydropyrimidinase-related protein 2 OS=Homo sapiens OX=9606 GN=DPYSL2 PE=1 SV=1	33.54	20	18	Carbamidomethylation; Oxidation (M)	124630	123020	67973	201250	221360	132830
P25705	ATPA_HUMAN	ATP synthase subunit alpha mitochondrial OS=Homo sapiens OX=9606 GN=ATP5F1A PE=1 SV=1	42.92	20	20	Oxidation (M)	204340	151980	114390	256870	278670	221150
Q99798	ACON_HUMAN	Aconitate hydratase mitochondrial OS=Homo sapiens OX=9606 GN=ACO2 PE=1 SV=2	41.8	20	20	Carbamidomethylation; Oxidation (M)	46424	28022	17106	64732	71502	46434
Q8WUM4	PDC6I_HUMAN	Programmed cell death 6-interacting protein OS=Homo sapiens OX=9606 GN=PDCD6IP PE=1 SV=1	60.06	20	20	Carbamidomethylation; Oxidation (M)	26078	25022	11632	56443	60210	34722
Q15084	PDIA6_HUMAN	Protein disulfide-isomerase A6 OS=Homo sapiens OX=9606 GN=PDIA6 PE=1 SV=1	36.34	20	20		42433	46739	37678	94273	95457	57367
Q9BUF5	TBB6_HUMAN	Tubulin beta-6 chain OS=Homo sapiens OX=9606 GN=TUBB6 PE=1 SV=1	55.32	20	7	Carbamidomethylation; Oxidation (M)	42816	33590	26720	74108	70072	57646
P17655	CAN2_HUMAN	Calpain-2 catalytic subunit OS=Homo sapiens OX=9606 GN=CAPN2 PE=1 SV=6	11.85	20	20	Carbamidomethylation; Oxidation (M)	10925	12157	4842.1	34310	28850	14354
P06396	GELS_HUMAN	Gelsolin OS=Homo sapiens OX=9606 GN=GSN PE=1 SV=1	105.99	20	20	Carbamidomethylation; Oxidation (M)	65773	53877	25604	138930	137940	69072
P23381	SYWC_HUMAN	Tryptophan--tRNA ligase cytoplasmic OS=Homo sapiens OX=9606 GN=WARS1 PE=1 SV=2	52.98	20	20	Carbamidomethylation; Oxidation (M)	10834	18005	6715.8	79371	91356	46387
P12956	XRCC6_HUMAN	X-ray repair cross-complementing protein 6 OS=Homo sapiens OX=9606 GN=XRCC6 PE=1 SV=2	56.4	20	20	Oxidation (M)	28626	35269	15591	53354	63477	36915
P36871	PGM1_HUMAN	Phosphoglucomutase-1 OS=Homo sapiens OX=9606 GN=PGM1 PE=1 SV=3	11.45	20	20	Carbamidomethylation; Oxidation (M)	41019	26564	17283	72723	82709	53333
P35606	COPB2_HUMAN	Coatomer subunit beta' OS=Homo sapiens OX=9606 GN=COPB2 PE=1 SV=2	11.49	20	20	Oxidation (M)	18723	14965	10177	41961	37386	27134
P34932	HSP74_HUMAN	Heat shock 70 kDa protein 4 OS=Homo sapiens OX=9606 GN=HSPA4 PE=1 SV=4	12.74	20	18	Carbamidomethylation; Oxidation (M)	19895	14805	9109	31946	30351	23462
Q8WX93	PALLD_HUMAN	Palladin OS=Homo sapiens OX=9606 GN=PALLD PE=1 SV=3	20.12	20	20	Carbamidomethylation; Oxidation (M)	41465	45517	26783	68591	74215	50478
P35998	PRS7_HUMAN	26S proteasome regulatory subunit 7 OS=Homo sapiens OX=9606 GN=PSMC2 PE=1 SV=3	24.53	20	20	Carbamidomethylation; Oxidation (M)	22836	20212	14944	41059	40129	25200
P36776	LONM_HUMAN	Lon protease homolog mitochondrial OS=Homo sapiens OX=9606 GN=LONP1 PE=1 SV=2	10.3	20	20	Oxidation (M)	16411	21185	11192	41339	52743	22079
P50990	TCPQ_HUMAN	T-complex protein 1 subunit theta OS=Homo sapiens OX=9606 GN=CCT8 PE=1 SV=4	47.84	20	20	Carbamidomethylation; Oxidation (M)	43144	25357	21201	70148	64399	52908
O75116	ROCK2_HUMAN	Rho-associated protein kinase 2 OS=Homo sapiens OX=9606 GN=ROCK2 PE=1 SV=4	11.96	20	16	Carbamidomethylation; Oxidation (M)	2786.1	4637.8	1581.9	9713	17776	5570.8
P68366	TBA4A_HUMAN	Tubulin alpha-4A chain OS=Homo sapiens OX=9606 GN=TUBA4A PE=1 SV=1	0.68	19	1	Carbamidomethylation; Oxidation (M)	107.8	178.56	101.15	99.568	352.17	50.933
P04083	ANXA1_HUMAN	Annexin A1 OS=Homo sapiens OX=9606 GN=ANXA1 PE=1 SV=2	23.58	19	19	Carbamidomethylation; Oxidation (M)	152390	148200	119380	262870	275860	178840
P29401	TKT_HUMAN	Transketolase OS=Homo sapiens OX=9606 GN=TKT PE=1 SV=3	69.53	19	19	Carbamidomethylation; Oxidation (M)	74633	96568	51375	168090	201240	93034
P04075	ALDOA_HUMAN	Fructose-bisphosphate aldolase A OS=Homo sapiens OX=9606 GN=ALDOA PE=1 SV=2	25.48	19	19	Carbamidomethylation; Oxidation (M)	242990	155330	123290	316660	311240	249700
P49748	ACADV_HUMAN	Very long-chain specific acyl-CoA dehydrogenase mitochondrial OS=Homo sapiens OX=9606 GN=ACADVL PE=1 SV=1	20.41	19	19	Carbamidomethylation; Oxidation (M)	19774	19568	11722	47790	49895	29119
Q13509	TBB3_HUMAN	Tubulin beta-3 chain OS=Homo sapiens OX=9606 GN=TUBB3 PE=1 SV=2	5.82	19	2	Carbamidomethylation; Oxidation (M)	477.97	436.78	6226	13971	11072	570.71
P53621	COPA_HUMAN	Coatomer subunit alpha OS=Homo sapiens OX=9606 GN=COPA PE=1 SV=2	13.39	19	19	Carbamidomethylation; Oxidation (M)	9685.2	19243	8383.9	31998	44196	22992
P28838	AMPL_HUMAN	Cytosol aminopeptidase OS=Homo sapiens OX=9606 GN=LAP3 PE=1 SV=3	20.54	19	19	Carbamidomethylation; Oxidation (M)	36166	13936	7624.1	91584	101990	84740
Q16851	UGPA_HUMAN	UTP--glucose-1-phosphate uridylyltransferase OS=Homo sapiens OX=9606 GN=UGP2 PE=1 SV=5	128.43	19	19	Oxidation (M)	63382	36548	20594	93810	97517	79584
P04843	RPN1_HUMAN	Dolichyl-diphosphooligosaccharide--protein glycosyltransferase subunit 1 OS=Homo sapiens OX=9606 GN=RPN1 PE=1 SV=1	45.06	19	19	Carbamidomethylation; Oxidation (M)	54381	60679	42043	117630	127160	72627
O60240	PLIN1_HUMAN	Perilipin-1 OS=Homo sapiens OX=9606 GN=PLIN1 PE=1 SV=2	13.36	19	19	Carbamidomethylation; Oxidation (M)	40095	58254	23268	70895	93308	57498
O60763	USO1_HUMAN	General vesicular transport factor p115 OS=Homo sapiens OX=9606 GN=USO1 PE=1 SV=2	9.1	19	19	Oxidation (M)	20715	9588.5	9862.2	31757	43686	22584
Q8IVF2	AHNK2_HUMAN	Protein AHNAK2 OS=Homo sapiens OX=9606 GN=AHNAK2 PE=1 SV=2	13.35	19	19	Oxidation (M)	18375	10643	5975.2	16842	19628	14684
P49368	TCPG_HUMAN	T-complex protein 1 subunit gamma OS=Homo sapiens OX=9606 GN=CCT3 PE=1 SV=4	45.9	19	19	Carbamidomethylation; Oxidation (M)	25817	31881	22365	63544	61384	39968
P54136	SYRC_HUMAN	Arginine--tRNA ligase cytoplasmic OS=Homo sapiens OX=9606 GN=RARS1 PE=1 SV=2	1.57	19	19	Carbamidomethylation; Oxidation (M)	16158	41472	14978	36627	41391	27697
O95782	AP2A1_HUMAN	AP-2 complex subunit alpha-1 OS=Homo sapiens OX=9606 GN=AP2A1 PE=1 SV=3	14.99	19	13	Carbamidomethylation; Oxidation (M)	9049.8	7597.4	5727.1	21178	25711	10461
P54577	SYYC_HUMAN	Tyrosine--tRNA ligase cytoplasmic OS=Homo sapiens OX=9606 GN=YARS1 PE=1 SV=4	7.37	19	19	Carbamidomethylation; Oxidation (M)	20151	9058.7	9518.9	25374	25974	24264
P04406	G3P_HUMAN	Glyceraldehyde-3-phosphate dehydrogenase OS=Homo sapiens OX=9606 GN=GAPDH PE=1 SV=3	2.05	18	18	Carbamidomethylation; Oxidation (M)	481890	375460	303690	573850	530470	504510
P31939	PUR9_HUMAN	Bifunctional purine biosynthesis protein PURH OS=Homo sapiens OX=9606 GN=ATIC PE=1 SV=3	45.02	18	18	Carbamidomethylation; Oxidation (M)	16477	22406	12593	38977	38870	22667
Q9Y6N5	SQOR_HUMAN	Sulfide:quinone oxidoreductase mitochondrial OS=Homo sapiens OX=9606 GN=SQOR PE=1 SV=1	135.93	18	18	Carbamidomethylation; Oxidation (M)	35104	22710	16869	69492	61201	54549
P00338	LDHA_HUMAN	L-lactate dehydrogenase A chain OS=Homo sapiens OX=9606 GN=LDHA PE=1 SV=2	16.11	18	17	Carbamidomethylation; Oxidation (M)	177480	131630	110730	316500	267330	219360
P11940	PABP1_HUMAN	Polyadenylate-binding protein 1 OS=Homo sapiens OX=9606 GN=PABPC1 PE=1 SV=2	21.52	18	12	Carbamidomethylation; Oxidation (M)	13851	14183	7351.5	27585	29481	19610
Q9Y2D5	AKAP2_HUMAN	A-kinase anchor protein 2 OS=Homo sapiens OX=9606 GN=AKAP2 PE=1 SV=3	27.83	18	18	Carbamidomethylation; Oxidation (M)	21617	16123	13662	36423	39852	22740
P60842	IF4A1_HUMAN	Eukaryotic initiation factor 4A-I OS=Homo sapiens OX=9606 GN=EIF4A1 PE=1 SV=1	34.66	18	11	Carbamidomethylation; Oxidation (M)	19371	13289	6364.9	43535	47810	29139
P51659	DHB4_HUMAN	Peroxisomal multifunctional enzyme type 2 OS=Homo sapiens OX=9606 GN=HSD17B4 PE=1 SV=3	30.97	18	18	Oxidation (M)	29435	29081	14251	46736	54418	26688
P00367	DHE3_HUMAN	Glutamate dehydrogenase 1 mitochondrial OS=Homo sapiens OX=9606 GN=GLUD1 PE=1 SV=2	17.16	18	18	Carbamidomethylation; Oxidation (M)	36973	17636	11443	40222	44356	39664
Q96AC1	FERM2_HUMAN	Fermitin family homolog 2 OS=Homo sapiens OX=9606 GN=FERMT2 PE=1 SV=1	5.73	18	18	Carbamidomethylation; Oxidation (M)	17242	12979	11971	44819	40852	27016
P11498	PYC_HUMAN	Pyruvate carboxylase mitochondrial OS=Homo sapiens OX=9606 GN=PC PE=1 SV=2	5.44	18	18	Carbamidomethylation; Oxidation (M)	19694	18115	6819.8	29149	28269	21352
P35241	RADI_HUMAN	Radixin OS=Homo sapiens OX=9606 GN=RDX PE=1 SV=1	6.11	18	8	Carbamidomethylation; Oxidation (M)	4939.3	4542.3	3249.2	9257.9	11755	7185.7
Q04637	IF4G1_HUMAN	Eukaryotic translation initiation factor 4 gamma 1 OS=Homo sapiens OX=9606 GN=EIF4G1 PE=1 SV=4	5.77	18	16	Carbamidomethylation; Oxidation (M)	11656	18074	11909	24389	34856	19284
P12110	CO6A2_HUMAN	Collagen alpha-2(VI) chain OS=Homo sapiens OX=9606 GN=COL6A2 PE=1 SV=4	0.36	18	18	Carbamidomethylation; Oxidation (M)	58714	33416	29075	43039	44571	37123
P20810	ICAL_HUMAN	Calpastatin OS=Homo sapiens OX=9606 GN=CAST PE=1 SV=4	25.99	17	17	Carbamidomethylation; Oxidation (M)	39381	14574	22574	35809	59646	25778
O75083	WDR1_HUMAN	WD repeat-containing protein 1 OS=Homo sapiens OX=9606 GN=WDR1 PE=1 SV=4	28.5	17	17	Carbamidomethylation; Oxidation (M)	54884	40615	28741	80808	71244	54283
Q99832	TCPH_HUMAN	T-complex protein 1 subunit eta OS=Homo sapiens OX=9606 GN=CCT7 PE=1 SV=2	16.61	17	17	Carbamidomethylation; Oxidation (M)	14666	10089	8042	25790	31373	18123
P50991	TCPD_HUMAN	T-complex protein 1 subunit delta OS=Homo sapiens OX=9606 GN=CCT4 PE=1 SV=4	84.45	17	16	Carbamidomethylation; Oxidation (M)	18886	28143	11043	50621	55046	23015
O75874	IDHC_HUMAN	Isocitrate dehydrogenase [NADP] cytoplasmic OS=Homo sapiens OX=9606 GN=IDH1 PE=1 SV=2	7.35	17	16	Carbamidomethylation; Oxidation (M)	75764	39890	23032	93202	90823	73065
Q12929	EPS8_HUMAN	Epidermal growth factor receptor kinase substrate 8 OS=Homo sapiens OX=9606 GN=EPS8 PE=1 SV=1	9.48	17	17	Oxidation (M)	11153	6000.4	3914.3	21727	29768	13217
Q9BTV4	TMM43_HUMAN	Transmembrane protein 43 OS=Homo sapiens OX=9606 GN=TMEM43 PE=1 SV=1	19.17	17	17	Oxidation (M)	20266	20739	9488.7	56440	62875	41345
Q16881	TRXR1_HUMAN	Thioredoxin reductase 1 cytoplasmic OS=Homo sapiens OX=9606 GN=TXNRD1 PE=1 SV=3	13.97	17	17	Carbamidomethylation; Oxidation (M)	24567	18840	16136	44256	45900	29530
P16615	AT2A2_HUMAN	Sarcoplasmic/endoplasmic reticulum calcium ATPase 2 OS=Homo sapiens OX=9606 GN=ATP2A2 PE=1 SV=1	38.55	17	17	Carbamidomethylation; Oxidation (M)	21333	18218	9194.2	43093	52400	34871
P27824	CALX_HUMAN	Calnexin OS=Homo sapiens OX=9606 GN=CANX PE=1 SV=2	80.61	17	17	Carbamidomethylation; Oxidation (M)	35518	49792	22760	110720	103350	55733
Q13200	PSMD2_HUMAN	26S proteasome non-ATPase regulatory subunit 2 OS=Homo sapiens OX=9606 GN=PSMD2 PE=1 SV=3	29.26	17	17	Oxidation (M)	8474.3	7783.6	3948.9	26692	35267	16905
Q9Y2J2	E41L3_HUMAN	Band 4.1-like protein 3 OS=Homo sapiens OX=9606 GN=EPB41L3 PE=1 SV=2	9.31	17	17		19007	14939	6570.9	39186	39687	25001
P09914	IFIT1_HUMAN	Interferon-induced protein with tetratricopeptide repeats 1 OS=Homo sapiens OX=9606 GN=IFIT1 PE=1 SV=2	146.99	17	17	Carbamidomethylation; Oxidation (M)	6590.5	9947.1	6770.2	109610	110250	67035
Q641Q2	WAC2A_HUMAN	WASH complex subunit 2A OS=Homo sapiens OX=9606 GN=WASHC2A PE=1 SV=3	4.19	17	3	Oxidation (M)	691.96	1334	771.36	2040.4	2634	1007.4
P20592	MX2_HUMAN	Interferon-induced GTP-binding protein Mx2 OS=Homo sapiens OX=9606 GN=MX2 PE=1 SV=1	47.38	17	14	Carbamidomethylation; Oxidation (M)	3700.3	9236.6	5579.2	26705	39741	23642
P08473	NEP_HUMAN	Neprilysin OS=Homo sapiens OX=9606 GN=MME PE=1 SV=2	42.44	17	17	Carbamidomethylation; Oxidation (M)	23767	22945	11120	65533	53718	29530
O60701	UGDH_HUMAN	UDP-glucose 6-dehydrogenase OS=Homo sapiens OX=9606 GN=UGDH PE=1 SV=1	8.9	17	17	Carbamidomethylation; Oxidation (M)	54963	28399	26644	84803	79634	51585
P23634	AT2B4_HUMAN	Plasma membrane calcium-transporting ATPase 4 OS=Homo sapiens OX=9606 GN=ATP2B4 PE=1 SV=2	9.82	17	8	Carbamidomethylation; Oxidation (M)	1518.4	3853.2	2094.9	6141.4	11082	5906.2
P42704	LPPRC_HUMAN	Leucine-rich PPR motif-containing protein mitochondrial OS=Homo sapiens OX=9606 GN=LRPPRC PE=1 SV=3	7.98	17	17	Carbamidomethylation; Oxidation (M)	9657.5	9892.5	5216.4	17220	19991	9878
P52789	HXK2_HUMAN	Hexokinase-2 OS=Homo sapiens OX=9606 GN=HK2 PE=1 SV=2	5.13	17	14	Carbamidomethylation; Oxidation (M)	5633.6	5498.9	2371	9242.9	10676	6582.8
O14879	IFIT3_HUMAN	Interferon-induced protein with tetratricopeptide repeats 3 OS=Homo sapiens OX=9606 GN=IFIT3 PE=1 SV=1	200	16	16	Carbamidomethylation; Oxidation (M)	4179.8	4923.6	1488.5	121690	124480	84375
Q27J81	INF2_HUMAN	Inverted formin-2 OS=Homo sapiens OX=9606 GN=INF2 PE=1 SV=2	4.25	16	16	Carbamidomethylation; Oxidation (M)	20544	10672	4695	18474	31033	21855
P21695	GPDA_HUMAN	Glycerol-3-phosphate dehydrogenase [NAD(+)] cytoplasmic OS=Homo sapiens OX=9606 GN=GPD1 PE=1 SV=4	9.55	16	16	Carbamidomethylation; Oxidation (M)	89032	52220	63027	97350	87994	77693
P00966	ASSY_HUMAN	Argininosuccinate synthase OS=Homo sapiens OX=9606 GN=ASS1 PE=1 SV=2	34.59	16	16	Carbamidomethylation; Oxidation (M)	26938	30048	16681	70880	72936	34978
P30041	PRDX6_HUMAN	Peroxiredoxin-6 OS=Homo sapiens OX=9606 GN=PRDX6 PE=1 SV=3	36.14	16	16	Carbamidomethylation; Oxidation (M)	121260	93130	81522	182620	184250	107510
P19338	NUCL_HUMAN	Nucleolin OS=Homo sapiens OX=9606 GN=NCL PE=1 SV=3	93.3	16	16	Oxidation (M)	29832	32192	34397	47223	64060	49075
P42765	THIM_HUMAN	3-ketoacyl-CoA thiolase mitochondrial OS=Homo sapiens OX=9606 GN=ACAA2 PE=1 SV=2	34.92	16	16	Carbamidomethylation; Oxidation (M)	40087	36620	20241	77969	78634	42842
P60174	TPIS_HUMAN	Triosephosphate isomerase OS=Homo sapiens OX=9606 GN=TPI1 PE=1 SV=3	29.85	16	16	Carbamidomethylation	83014	52836	48743	122700	120370	77489
P12268	IMDH2_HUMAN	Inosine-5'-monophosphate dehydrogenase 2 OS=Homo sapiens OX=9606 GN=IMPDH2 PE=1 SV=2	2.49	16	16	Carbamidomethylation; Oxidation (M)	14130	12195	9653	25338	24891	15121
Q05469	LIPS_HUMAN	Hormone-sensitive lipase OS=Homo sapiens OX=9606 GN=LIPE PE=1 SV=4	22.07	16	16	Carbamidomethylation; Oxidation (M)	19655	19295	5263	42837	52123	31814
P62258	1433E_HUMAN	14-3-3 protein epsilon OS=Homo sapiens OX=9606 GN=YWHAE PE=1 SV=1	4.39	16	15	Carbamidomethylation; Oxidation (M)	61549	27914	13355	70292	57175	45257
Q9Y678	COPG1_HUMAN	Coatomer subunit gamma-1 OS=Homo sapiens OX=9606 GN=COPG1 PE=1 SV=1	12.36	16	15	Carbamidomethylation; Oxidation (M)	29054	25652	17960	57644	48555	28957
O94979	SC31A_HUMAN	Protein transport protein Sec31A OS=Homo sapiens OX=9606 GN=SEC31A PE=1 SV=3	37.57	16	16	Carbamidomethylation; Oxidation (M)	15606	18149	9715.2	35316	36145	24846
P17858	PFKAL_HUMAN	ATP-dependent 6-phosphofructokinase liver type OS=Homo sapiens OX=9606 GN=PFKL PE=1 SV=6	5	16	14	Carbamidomethylation; Oxidation (M)	7747.5	7172.8	3177.2	16488	16069	7565.5
P53618	COPB_HUMAN	Coatomer subunit beta OS=Homo sapiens OX=9606 GN=COPB1 PE=1 SV=3	8.59	16	16	Oxidation (M)	10536	11139	7044.2	27319	26686	24312
Q16658	FSCN1_HUMAN	Fascin OS=Homo sapiens OX=9606 GN=FSCN1 PE=1 SV=3	18.08	16	16	Carbamidomethylation	28401	19508	12338	41764	42163	30054
Q86VP6	CAND1_HUMAN	Cullin-associated NEDD8-dissociated protein 1 OS=Homo sapiens OX=9606 GN=CAND1 PE=1 SV=2	3.5	16	16	Carbamidomethylation; Oxidation (M)	5428.6	10599	7517.2	20740	25093	8999.7
P13797	PLST_HUMAN	Plastin-3 OS=Homo sapiens OX=9606 GN=PLS3 PE=1 SV=4	73.48	16	16	Oxidation (M)	31815	27594	19465	63164	63729	39901
P41250	GARS_HUMAN	Glycine--tRNA ligase OS=Homo sapiens OX=9606 GN=GARS1 PE=1 SV=3	70.2	16	16	Carbamidomethylation; Oxidation (M)	31255	19563	10686	42287	41424	40082
P62191	PRS4_HUMAN	26S proteasome regulatory subunit 4 OS=Homo sapiens OX=9606 GN=PSMC1 PE=1 SV=1	41.85	16	15	Carbamidomethylation; Oxidation (M)	31779	36040	25214	56810	64397	42448
P00325	ADH1B_HUMAN	All-trans-retinol dehydrogenase [NAD(+)] ADH1B OS=Homo sapiens OX=9606 GN=ADH1B PE=1 SV=2	6.61	16	7	Carbamidomethylation; Oxidation (M)	21716	14231	17439	25007	22593	19160
O43242	PSMD3_HUMAN	26S proteasome non-ATPase regulatory subunit 3 OS=Homo sapiens OX=9606 GN=PSMD3 PE=1 SV=2	13.93	16	16	Oxidation (M)	9068.2	57537	77861	20717	32229	16602
P35609	ACTN2_HUMAN	Alpha-actinin-2 OS=Homo sapiens OX=9606 GN=ACTN2 PE=1 SV=1	2	16	1	Carbamidomethylation; Oxidation (M)	0	678.59	385.52	419.45	118.72	0
O43776	SYNC_HUMAN	Asparagine--tRNA ligase cytoplasmic OS=Homo sapiens OX=9606 GN=NARS1 PE=1 SV=1	25.45	16	16	Carbamidomethylation; Oxidation (M)	63342	44235	38097	58374	92893	72300
P11586	C1TC_HUMAN	C-1-tetrahydrofolate synthase cytoplasmic OS=Homo sapiens OX=9606 GN=MTHFD1 PE=1 SV=3	14.86	16	16	Oxidation (M)	19763	23326	13252	43662	48735	27637
P49589	SYCC_HUMAN	Cysteine--tRNA ligase cytoplasmic OS=Homo sapiens OX=9606 GN=CARS1 PE=1 SV=3	12.02	16	16	Carbamidomethylation; Oxidation (M)	9164.8	11371	6819.6	25081	29055	15013
Q13423	NNTM_HUMAN	NAD(P) transhydrogenase mitochondrial OS=Homo sapiens OX=9606 GN=NNT PE=1 SV=3	9.96	16	16	Oxidation (M)	12610	11957	7028.4	24136	23433	15826
P20020	AT2B1_HUMAN	Plasma membrane calcium-transporting ATPase 1 OS=Homo sapiens OX=9606 GN=ATP2B1 PE=1 SV=4	0.96	16	7	Oxidation (M)	2407	3603.1	4992.3	6341.7	3613.4	2775.2
Q14974	IMB1_HUMAN	Importin subunit beta-1 OS=Homo sapiens OX=9606 GN=KPNB1 PE=1 SV=2	8.53	16	16	Carbamidomethylation; Oxidation (M)	13836	13544	7325.4	28630	28238	24155
Q9P0K7	RAI14_HUMAN	Ankycorbin OS=Homo sapiens OX=9606 GN=RAI14 PE=1 SV=2	13.58	16	16	Oxidation (M)	5790.3	5760.2	5292.3	16392	18495	10845
P63010	AP2B1_HUMAN	AP-2 complex subunit beta OS=Homo sapiens OX=9606 GN=AP2B1 PE=1 SV=1	13.23	16	11	Carbamidomethylation; Oxidation (M)	8055.8	4093.8	1355.9	13590	9483.7	8828.9
O60271	JIP4_HUMAN	C-Jun-amino-terminal kinase-interacting protein 4 OS=Homo sapiens OX=9606 GN=SPAG9 PE=1 SV=4	18.81	16	15	Oxidation (M)	8140.4	4077.7	5114.7	20597	22600	8632.3
P14868	SYDC_HUMAN	Aspartate--tRNA ligase cytoplasmic OS=Homo sapiens OX=9606 GN=DARS1 PE=1 SV=2	50.29	16	16	Carbamidomethylation; Oxidation (M)	11978	10007	6335.6	30161	39461	21552
P07384	CAN1_HUMAN	Calpain-1 catalytic subunit OS=Homo sapiens OX=9606 GN=CAPN1 PE=1 SV=1	3.01	16	16	Carbamidomethylation; Oxidation (M)	6595.4	5592.9	6643.1	14074	15345	10739
P19367	HXK1_HUMAN	Hexokinase-1 OS=Homo sapiens OX=9606 GN=HK1 PE=1 SV=3	17.96	16	13	Carbamidomethylation; Oxidation (M)	15397	11486	9425.2	24848	30239	19739
P68104	EF1A1_HUMAN	Elongation factor 1-alpha 1 OS=Homo sapiens OX=9606 GN=EEF1A1 PE=1 SV=1	20.16	15	15	Carbamidomethylation; Oxidation (M)	464450	257050	198660	511940	429780	494450
P07195	LDHB_HUMAN	L-lactate dehydrogenase B chain OS=Homo sapiens OX=9606 GN=LDHB PE=1 SV=2	5.52	15	14	Carbamidomethylation; Oxidation (M)	73487	43859	28169	94711	73759	66467
P04040	CATA_HUMAN	Catalase OS=Homo sapiens OX=9606 GN=CAT PE=1 SV=3	12.5	15	15	Carbamidomethylation; Oxidation (M)	25752	14209	3820.4	33485	43724	19701
O00429	DNM1L_HUMAN	Dynamin-1-like protein OS=Homo sapiens OX=9606 GN=DNM1L PE=1 SV=2	8.31	15	15	Oxidation (M)	7514.6	12360	7254.4	25265	33318	12389
P09525	ANXA4_HUMAN	Annexin A4 OS=Homo sapiens OX=9606 GN=ANXA4 PE=1 SV=4	58.12	15	15	Carbamidomethylation; Oxidation (M)	38802	16608	11203	57223	55815	38529
Q01813	PFKAP_HUMAN	ATP-dependent 6-phosphofructokinase platelet type OS=Homo sapiens OX=9606 GN=PFKP PE=1 SV=2	10.59	15	13	Carbamidomethylation; Oxidation (M)	7983.5	6721.9	3806.9	24767	26085	13621
Q96KP4	CNDP2_HUMAN	Cytosolic non-specific dipeptidase OS=Homo sapiens OX=9606 GN=CNDP2 PE=1 SV=2	38.76	15	15	Carbamidomethylation; Oxidation (M)	15714	17754	14745	51209	46562	30486
P09913	IFIT2_HUMAN	Interferon-induced protein with tetratricopeptide repeats 2 OS=Homo sapiens OX=9606 GN=IFIT2 PE=1 SV=1	28.52	15	15	Carbamidomethylation; Oxidation (M)	20092	19352	23279	85453	89510	72003
P09543	CN37_HUMAN	2' 3'-cyclic-nucleotide 3'-phosphodiesterase OS=Homo sapiens OX=9606 GN=CNP PE=1 SV=2	32.89	15	15	Carbamidomethylation; Oxidation (M)	3056.3	4551.2	2779.1	24523	26418	13956
Q14247	SRC8_HUMAN	Src substrate cortactin OS=Homo sapiens OX=9606 GN=CTTN PE=1 SV=2	8.33	15	15	Oxidation (M)	42346	13999	12697	31415	32775	19120
P13010	XRCC5_HUMAN	X-ray repair cross-complementing protein 5 OS=Homo sapiens OX=9606 GN=XRCC5 PE=1 SV=3	12.52	15	15	Oxidation (M)	10115	20414	4737.1	27945	29956	19190
Q5JPE7	NOMO2_HUMAN	Nodal modulator 2 OS=Homo sapiens OX=9606 GN=NOMO2 PE=1 SV=1	20.72	15	15	Carbamidomethylation; Oxidation (M)	4162	2428.7	1905.7	11954	11628	5357.3
Q01995	TAGL_HUMAN	Transgelin OS=Homo sapiens OX=9606 GN=TAGLN PE=1 SV=4	29.54	15	15	Carbamidomethylation; Oxidation (M)	83129	46488	35252	111910	116390	77738
P61158	ARP3_HUMAN	Actin-related protein 3 OS=Homo sapiens OX=9606 GN=ACTR3 PE=1 SV=3	13.11	15	15	Carbamidomethylation; Oxidation (M)	34348	26481	17119	55140	50379	39777
O00410	IPO5_HUMAN	Importin-5 OS=Homo sapiens OX=9606 GN=IPO5 PE=1 SV=4	3.26	15	15	Carbamidomethylation; Oxidation (M)	9396	5412.7	6712.1	11829	11157	6444.8
P48444	COPD_HUMAN	Coatomer subunit delta OS=Homo sapiens OX=9606 GN=ARCN1 PE=1 SV=1	9.89	15	15	Carbamidomethylation; Oxidation (M)	15801	22065	11357	43453	44144	18998
O00571	DDX3X_HUMAN	ATP-dependent RNA helicase DDX3X OS=Homo sapiens OX=9606 GN=DDX3X PE=1 SV=3	8.23	15	14	Oxidation (M)	10362	14082	8282	20557	23705	15197
P27797	CALR_HUMAN	Calreticulin OS=Homo sapiens OX=9606 GN=CALR PE=1 SV=1	200	14	14	Carbamidomethylation; Oxidation (M)	45661	28612	10937	139570	146140	65614
O60506	HNRPQ_HUMAN	Heterogeneous nuclear ribonucleoprotein Q OS=Homo sapiens OX=9606 GN=SYNCRIP PE=1 SV=2	3.25	14	12	Carbamidomethylation; Oxidation (M)	10080	26460	8806.2	20678	34072	16175
P10515	ODP2_HUMAN	Dihydrolipoyllysine-residue acetyltransferase component of pyruvate dehydrogenase complex mitochondrial OS=Homo sapiens OX=9606 GN=DLAT PE=1 SV=3	25.25	14	14	Carbamidomethylation; Oxidation (M)	65198	62383	65090	104620	106660	53922
Q9NVA2	SEP11_HUMAN	Septin-11 OS=Homo sapiens OX=9606 GN=SEPTIN11 PE=1 SV=3	18.12	14	13	Oxidation (M)	69769	20708	19502	82421	99688	65729
P04844	RPN2_HUMAN	Dolichyl-diphosphooligosaccharide--protein glycosyltransferase subunit 2 OS=Homo sapiens OX=9606 GN=RPN2 PE=1 SV=3	78.67	14	14	Carbamidomethylation; Oxidation (M)	17366	23267	12049	42567	41758	26387
Q04446	GLGB_HUMAN	1 4-alpha-glucan-branching enzyme OS=Homo sapiens OX=9606 GN=GBE1 PE=1 SV=3	68.85	14	14	Oxidation (M)	37955	34493	21770	81368	87975	52693
P48643	TCPE_HUMAN	T-complex protein 1 subunit epsilon OS=Homo sapiens OX=9606 GN=CCT5 PE=1 SV=1	17.9	14	14	Carbamidomethylation; Oxidation (M)	14110	6409.4	5558.7	23361	24130	16586
Q02952	AKA12_HUMAN	A-kinase anchor protein 12 OS=Homo sapiens OX=9606 GN=AKAP12 PE=1 SV=4	15.56	14	14	Oxidation (M)	6086.6	6517	4954.1	15480	17954	6724.5
P18669	PGAM1_HUMAN	Phosphoglycerate mutase 1 OS=Homo sapiens OX=9606 GN=PGAM1 PE=1 SV=2	38.93	14	14	Carbamidomethylation; Oxidation (M)	26697	24787	8117.4	55316	49426	27331
P11047	LAMC1_HUMAN	Laminin subunit gamma-1 OS=Homo sapiens OX=9606 GN=LAMC1 PE=1 SV=3	0.23	14	14	Carbamidomethylation; Oxidation (M)	16756	25089	16291	19864	23666	11724
O43795	MYO1B_HUMAN	Unconventional myosin-Ib OS=Homo sapiens OX=9606 GN=MYO1B PE=1 SV=3	2.56	14	14	Oxidation (M)	6075.3	15526	7939.6	15853	22288	13500
P49591	SYSC_HUMAN	Serine--tRNA ligase cytoplasmic OS=Homo sapiens OX=9606 GN=SARS1 PE=1 SV=3	7.91	14	14	Carbamidomethylation; Oxidation (M)	10818	21025	12035	27614	28779	14543
Q9Y230	RUVB2_HUMAN	RuvB-like 2 OS=Homo sapiens OX=9606 GN=RUVBL2 PE=1 SV=3	10.98	14	14	Oxidation (M)	18190	12083	4570.9	30691	28831	20433
P28331	NDUS1_HUMAN	NADH-ubiquinone oxidoreductase 75 kDa subunit mitochondrial OS=Homo sapiens OX=9606 GN=NDUFS1 PE=1 SV=3	5.13	14	14	Carbamidomethylation; Oxidation (M)	14099	11761	10214	20029	20060	12836
Q8NBS9	TXND5_HUMAN	Thioredoxin domain-containing protein 5 OS=Homo sapiens OX=9606 GN=TXNDC5 PE=1 SV=2	7.78	14	14	Carbamidomethylation; Oxidation (M)	19497	13508	30611	36613	66864	37817
Q13310	PABP4_HUMAN	Polyadenylate-binding protein 4 OS=Homo sapiens OX=9606 GN=PABPC4 PE=1 SV=1	2.97	14	8	Carbamidomethylation; Oxidation (M)	5869.2	3958.9	2764.4	6533.2	6916.8	4846.1
Q63HN8	RN213_HUMAN	E3 ubiquitin-protein ligase RNF213 OS=Homo sapiens OX=9606 GN=RNF213 PE=1 SV=3	7.95	14	14	Oxidation (M)	3472.8	3295.7	1915.3	6524.2	12391	6050
P31948	STIP1_HUMAN	Stress-induced-phosphoprotein 1 OS=Homo sapiens OX=9606 GN=STIP1 PE=1 SV=1	5.25	14	14	Carbamidomethylation; Oxidation (M)	25526	12474	16001	28905	24978	48604
Q9H4M9	EHD1_HUMAN	EH domain-containing protein 1 OS=Homo sapiens OX=9606 GN=EHD1 PE=1 SV=2	10.64	14	11	Oxidation (M)	8258.6	9137.6	3510.6	18547	25322	10314
P62333	PRS10_HUMAN	26S proteasome regulatory subunit 10B OS=Homo sapiens OX=9606 GN=PSMC6 PE=1 SV=1	12.23	14	14	Carbamidomethylation; Oxidation (M)	17844	11484	5302.3	31095	23980	20693
O43491	E41L2_HUMAN	Band 4.1-like protein 2 OS=Homo sapiens OX=9606 GN=EPB41L2 PE=1 SV=1	22.21	14	14	Oxidation (M)	11467	4393.4	2522.3	21822	25362	16409
P23526	SAHH_HUMAN	Adenosylhomocysteinase OS=Homo sapiens OX=9606 GN=AHCY PE=1 SV=4	16.64	14	13	Carbamidomethylation; Oxidation (M)	22977	11760	11961	36420	32682	26218
P47897	SYQ_HUMAN	Glutamine--tRNA ligase OS=Homo sapiens OX=9606 GN=QARS1 PE=1 SV=1	6.45	14	14	Oxidation (M)	3149.2	5188.5	1735.4	8939.1	13362	9128.4
P46459	NSF_HUMAN	Vesicle-fusing ATPase OS=Homo sapiens OX=9606 GN=NSF PE=1 SV=3	6.68	14	14	Carbamidomethylation; Oxidation (M)	13396	12797	7814	22365	26422	14487
P52895	AK1C2_HUMAN	Aldo-keto reductase family 1 member C2 OS=Homo sapiens OX=9606 GN=AKR1C2 PE=1 SV=3	24.22	13	3	Carbamidomethylation; Oxidation (M)	2156.8	2542.8	2321	12963	11062	6348.8
Q01518	CAP1_HUMAN	Adenylyl cyclase-associated protein 1 OS=Homo sapiens OX=9606 GN=CAP1 PE=1 SV=5	54.78	13	13	Carbamidomethylation; Oxidation (M)	50996	43468	26842	82111	101030	49359
P49411	EFTU_HUMAN	Elongation factor Tu mitochondrial OS=Homo sapiens OX=9606 GN=TUFM PE=1 SV=2	31.24	13	13	Carbamidomethylation; Oxidation (M)	58910	53729	37868	94951	87685	67215
O95202	LETM1_HUMAN	Mitochondrial proton/calcium exchanger protein OS=Homo sapiens OX=9606 GN=LETM1 PE=1 SV=1	17.21	13	13	Oxidation (M)	8279.7	10480	5829.7	22676	27905	12942
P38606	VATA_HUMAN	V-type proton ATPase catalytic subunit A OS=Homo sapiens OX=9606 GN=ATP6V1A PE=1 SV=2	13.87	13	13	Oxidation (M)	15888	11897	4073.3	30534	28380	18460
P27105	STOM_HUMAN	Erythrocyte band 7 integral membrane protein OS=Homo sapiens OX=9606 GN=STOM PE=1 SV=3	75.79	13	13	Oxidation (M)	53348	74716	44036	123930	155030	89629
P22695	QCR2_HUMAN	Cytochrome b-c1 complex subunit 2 mitochondrial OS=Homo sapiens OX=9606 GN=UQCRC2 PE=1 SV=3	10.23	13	13	Carbamidomethylation; Oxidation (M)	19809	14361	11913	31856	32450	19830
P01889	HLAB_HUMAN	HLA class I histocompatibility antigen B alpha chain OS=Homo sapiens OX=9606 GN=HLA-B PE=1 SV=3	107.01	13	7	Carbamidomethylation	404.89	904.21	450.27	25960	26110	16348
P43686	PRS6B_HUMAN	26S proteasome regulatory subunit 6B OS=Homo sapiens OX=9606 GN=PSMC4 PE=1 SV=2	7.85	13	13	Carbamidomethylation; Oxidation (M)	11682	12453	6234.1	20082	20334	11518
Q9UHD8	SEPT9_HUMAN	Septin-9 OS=Homo sapiens OX=9606 GN=SEPTIN9 PE=1 SV=2	91.26	13	13	Carbamidomethylation; Oxidation (M)	52038	12293	14824	68141	54850	55256
O15460	P4HA2_HUMAN	Prolyl 4-hydroxylase subunit alpha-2 OS=Homo sapiens OX=9606 GN=P4HA2 PE=1 SV=1	33.28	13	13	Carbamidomethylation; Oxidation (M)	20925	17085	23781	41016	42430	29663
O43175	SERA_HUMAN	D-3-phosphoglycerate dehydrogenase OS=Homo sapiens OX=9606 GN=PHGDH PE=1 SV=4	27.93	13	13	Carbamidomethylation; Oxidation (M)	32557	19160	16651	37032	40286	32262
Q15019	SEPT2_HUMAN	Septin-2 OS=Homo sapiens OX=9606 GN=SEPTIN2 PE=1 SV=1	32.62	13	13	Carbamidomethylation; Oxidation (M)	25272	36467	19923	48277	49479	28152
P26641	EF1G_HUMAN	Elongation factor 1-gamma OS=Homo sapiens OX=9606 GN=EEF1G PE=1 SV=3	58.37	13	13	Carbamidomethylation; Oxidation (M)	57571	40292	24053	87396	86716	70348
O60841	IF2P_HUMAN	Eukaryotic translation initiation factor 5B OS=Homo sapiens OX=9606 GN=EIF5B PE=1 SV=4	1.74	13	13	Oxidation (M)	17596	13546	17618	22795	29087	17352
Q99460	PSMD1_HUMAN	26S proteasome non-ATPase regulatory subunit 1 OS=Homo sapiens OX=9606 GN=PSMD1 PE=1 SV=2	7.77	13	13	Carbamidomethylation; Oxidation (M)	5137.1	8342.6	4694.2	14279	17651	9940.1
Q13451	FKBP5_HUMAN	Peptidyl-prolyl cis-trans isomerase FKBP5 OS=Homo sapiens OX=9606 GN=FKBP5 PE=1 SV=2	5.74	13	13	Carbamidomethylation; Oxidation (M)	10231	4472.4	7136.4	23201	22007	13321
P36578	RL4_HUMAN	60S ribosomal protein L4 OS=Homo sapiens OX=9606 GN=RPL4 PE=1 SV=5	10.29	13	13	Carbamidomethylation; Oxidation (M)	7319.8	21481	11640	19482	36692	17941
Q14847	LASP1_HUMAN	LIM and SH3 domain protein 1 OS=Homo sapiens OX=9606 GN=LASP1 PE=1 SV=2	2.53	13	13	Oxidation (M)	64097	35551	28189	61937	61778	52209
P07942	LAMB1_HUMAN	Laminin subunit beta-1 OS=Homo sapiens OX=9606 GN=LAMB1 PE=1 SV=2	1.45	13	13	Carbamidomethylation; Oxidation (M)	8084.3	12669	12632	9822.5	13299	4361.4
P63244	RACK1_HUMAN	Receptor of activated protein C kinase 1 OS=Homo sapiens OX=9606 GN=RACK1 PE=1 SV=3	15.83	13	13	Carbamidomethylation; Oxidation (M)	41494	30849	20715	55403	43740	42658
P15311	EZRI_HUMAN	Ezrin OS=Homo sapiens OX=9606 GN=EZR PE=1 SV=4	4.31	13	4	Oxidation (M)	2127	1927.6	1012.9	3493.9	4212.6	1683.7
P32455	GBP1_HUMAN	Guanylate-binding protein 1 OS=Homo sapiens OX=9606 GN=GBP1 PE=1 SV=2	37.43	13	11	Oxidation (M)	620	2124.4	1194.9	23381	26243	14696
Q08211	DHX9_HUMAN	ATP-dependent RNA helicase A OS=Homo sapiens OX=9606 GN=DHX9 PE=1 SV=4	7.8	13	13	Oxidation (M)	3838.2	9354.5	4042	13145	18904	7198.5
Q02218	ODO1_HUMAN	2-oxoglutarate dehydrogenase mitochondrial OS=Homo sapiens OX=9606 GN=OGDH PE=1 SV=3	9.86	13	13	Oxidation (M)	8815.3	5719.7	3496.7	21266	23841	14279
P52272	HNRPM_HUMAN	Heterogeneous nuclear ribonucleoprotein M OS=Homo sapiens OX=9606 GN=HNRNPM PE=1 SV=3	24.77	13	13	Oxidation (M)	16025	9854.6	4592.9	27537	33841	19616
P35221	CTNA1_HUMAN	Catenin alpha-1 OS=Homo sapiens OX=9606 GN=CTNNA1 PE=1 SV=1	8.44	13	13	Carbamidomethylation; Oxidation (M)	6443.6	5603.3	2606.4	17491	21320	7817.3
Q460N5	PAR14_HUMAN	Protein mono-ADP-ribosyltransferase PARP14 OS=Homo sapiens OX=9606 GN=PARP14 PE=1 SV=3	28.21	13	13	Oxidation (M)	0	315.98	500.83	3528.7	4428.6	709.88
Q12906	ILF3_HUMAN	Interleukin enhancer-binding factor 3 OS=Homo sapiens OX=9606 GN=ILF3 PE=1 SV=3	27.22	13	13	Oxidation (M)	6014.2	5934.2	2980.4	19744	36265	18686
P21980	TGM2_HUMAN	Protein-glutamine gamma-glutamyltransferase 2 OS=Homo sapiens OX=9606 GN=TGM2 PE=1 SV=2	7.08	13	13	Carbamidomethylation; Oxidation (M)	11899	12813	10058	20471	20653	13559
O94973	AP2A2_HUMAN	AP-2 complex subunit alpha-2 OS=Homo sapiens OX=9606 GN=AP2A2 PE=1 SV=2	8.93	13	7	Carbamidomethylation; Oxidation (M)	1654.9	2541.1	738.47	5829.8	5138.6	3733
Q04695	K1C17_HUMAN	Keratin type I cytoskeletal 17 OS=Homo sapiens OX=9606 GN=KRT17 PE=1 SV=2	1.88	13	5	Oxidation (M)	4943.2	5327.7	2960.2	2730.5	3983.7	5090
P50570	DYN2_HUMAN	Dynamin-2 OS=Homo sapiens OX=9606 GN=DNM2 PE=1 SV=2	7.5	13	11	Oxidation (M)	3625.3	4169.5	2484.7	6512.3	11032	5779.1
Q9HBL0	TENS1_HUMAN	Tensin-1 OS=Homo sapiens OX=9606 GN=TNS1 PE=1 SV=2	7.16	13	12	Oxidation (M)	2611.5	2241.7	901.55	5530.7	9542.6	2033.2
P63104	1433Z_HUMAN	14-3-3 protein zeta/delta OS=Homo sapiens OX=9606 GN=YWHAZ PE=1 SV=1	38.52	12	10	Carbamidomethylation; Oxidation (M)	42569	28750	28228	62177	60988	35059
Q99536	VAT1_HUMAN	Synaptic vesicle membrane protein VAT-1 homolog OS=Homo sapiens OX=9606 GN=VAT1 PE=1 SV=2	6.71	12	12	Carbamidomethylation; Oxidation (M)	241500	236820	279840	361680	305850	269020
P42330	AK1C3_HUMAN	Aldo-keto reductase family 1 member C3 OS=Homo sapiens OX=9606 GN=AKR1C3 PE=1 SV=4	7.38	12	5	Carbamidomethylation; Oxidation (M)	4698.2	8496.5	4959.9	12399	11810	6011.2
Q6NZI2	CAVN1_HUMAN	Caveolae-associated protein 1 OS=Homo sapiens OX=9606 GN=CAVIN1 PE=1 SV=1	40.99	12	12	Oxidation (M)	36239	55707	27557	89890	93665	57676
P09651	ROA1_HUMAN	Heterogeneous nuclear ribonucleoprotein A1 OS=Homo sapiens OX=9606 GN=HNRNPA1 PE=1 SV=5	10.94	12	11	Oxidation (M)	30243	22166	16763	47616	46511	28895
Q15942	ZYX_HUMAN	Zyxin OS=Homo sapiens OX=9606 GN=ZYX PE=1 SV=1	15.09	12	12	Oxidation (M)	56764	45756	22382	87036	92662	62654
P23528	COF1_HUMAN	Cofilin-1 OS=Homo sapiens OX=9606 GN=CFL1 PE=1 SV=3	8.65	12	9	Carbamidomethylation; Oxidation (M)	52707	41940	36063	49221	51900	35182
P61978	HNRPK_HUMAN	Heterogeneous nuclear ribonucleoprotein K OS=Homo sapiens OX=9606 GN=HNRNPK PE=1 SV=1	8.77	12	12	Oxidation (M)	16230	17483	6848.1	32706	33661	24602
P17980	PRS6A_HUMAN	26S proteasome regulatory subunit 6A OS=Homo sapiens OX=9606 GN=PSMC3 PE=1 SV=3	8.28	12	12	Oxidation (M)	11575	9932.6	5756.3	24989	22325	11310
P52209	6PGD_HUMAN	6-phosphogluconate dehydrogenase decarboxylating OS=Homo sapiens OX=9606 GN=PGD PE=1 SV=3	34.08	12	12	Carbamidomethylation; Oxidation (M)	46361	40842	20037	75341	70947	61550
P43490	NAMPT_HUMAN	Nicotinamide phosphoribosyltransferase OS=Homo sapiens OX=9606 GN=NAMPT PE=1 SV=1	20.46	12	12	Oxidation (M)	19866	17780	12555	46312	47146	36575
Q93052	LPP_HUMAN	Lipoma-preferred partner OS=Homo sapiens OX=9606 GN=LPP PE=1 SV=1	10.02	12	12	Carbamidomethylation; Oxidation (M)	13144	3525.7	2763.4	19552	21638	10204
P22626	ROA2_HUMAN	Heterogeneous nuclear ribonucleoproteins A2/B1 OS=Homo sapiens OX=9606 GN=HNRNPA2B1 PE=1 SV=2	20.53	12	12	Oxidation (M)	27642	15630	11432	31904	30012	24261
P30837	AL1B1_HUMAN	Aldehyde dehydrogenase X mitochondrial OS=Homo sapiens OX=9606 GN=ALDH1B1 PE=1 SV=3	4.47	12	12	Oxidation (M)	7620.6	6856.2	5412.8	14534	12257	10313
Q00839	HNRPU_HUMAN	Heterogeneous nuclear ribonucleoprotein U OS=Homo sapiens OX=9606 GN=HNRNPU PE=1 SV=6	35.76	12	12	Carbamidomethylation; Oxidation (M)	12288	30384	18844	37866	52927	34146
P51149	RAB7A_HUMAN	Ras-related protein Rab-7a OS=Homo sapiens OX=9606 GN=RAB7A PE=1 SV=1	23.9	12	12	Oxidation (M)	49719	46982	45751	79387	85784	61580
Q15181	IPYR_HUMAN	Inorganic pyrophosphatase OS=Homo sapiens OX=9606 GN=PPA1 PE=1 SV=2	1.82	12	12	Carbamidomethylation; Oxidation (M)	15720	13524	10408	25660	23354	22377
Q06830	PRDX1_HUMAN	Peroxiredoxin-1 OS=Homo sapiens OX=9606 GN=PRDX1 PE=1 SV=1	0.74	12	11	Carbamidomethylation; Oxidation (M)	105070	30974	41097	76814	50231	71013
P07099	HYEP_HUMAN	Epoxide hydrolase 1 OS=Homo sapiens OX=9606 GN=EPHX1 PE=1 SV=1	139.21	12	12	Oxidation (M)	19769	22649	11169	48029	64416	37247
P27708	PYR1_HUMAN	CAD protein OS=Homo sapiens OX=9606 GN=CAD PE=1 SV=3	9.65	12	12	Oxidation (M)	1667.9	5816	1518.3	9480.3	10226	4216
Q14240	IF4A2_HUMAN	Eukaryotic initiation factor 4A-II OS=Homo sapiens OX=9606 GN=EIF4A2 PE=1 SV=2	10.43	12	5	Oxidation (M)	1307.4	2894.5	1064.5	7781.4	9310.8	2005.9
P15924	DESP_HUMAN	Desmoplakin OS=Homo sapiens OX=9606 GN=DSP PE=1 SV=3	4.95	12	12	Oxidation (M); DCP-Bio1hydro	5752.2	2496.2	1197.6	3817.1	11195	7175.1
Q9Y265	RUVB1_HUMAN	RuvB-like 1 OS=Homo sapiens OX=9606 GN=RUVBL1 PE=1 SV=1	15.54	12	12	Carbamidomethylation; Oxidation (M)	6055.1	10445	8965.1	18065	19233	7632.4
P21397	AOFA_HUMAN	Amine oxidase [flavin-containing] A OS=Homo sapiens OX=9606 GN=MAOA PE=1 SV=1	7.48	12	10	Carbamidomethylation; Oxidation (M)	36420	29211	8859	42157	60295	49636
Q9UQ35	SRRM2_HUMAN	Serine/arginine repetitive matrix protein 2 OS=Homo sapiens OX=9606 GN=SRRM2 PE=1 SV=2	2.06	12	12	Oxidation (M)	26420	8295.4	9435.5	20959	37112	25504
Q13724	MOGS_HUMAN	Mannosyl-oligosaccharide glucosidase OS=Homo sapiens OX=9606 GN=MOGS PE=1 SV=5	6.05	12	12		4751.9	12554	6247.4	17681	19559	16926
Q16822	PCKGM_HUMAN	Phosphoenolpyruvate carboxykinase [GTP] mitochondrial OS=Homo sapiens OX=9606 GN=PCK2 PE=1 SV=4	6.65	12	11	Oxidation (M)	5987.7	5867.7	3420	11203	11299	7473.8
P30153	2AAA_HUMAN	Serine/threonine-protein phosphatase 2A 65 kDa regulatory subunit A alpha isoform OS=Homo sapiens OX=9606 GN=PPP2R1A PE=1 SV=4	13.73	12	12	Carbamidomethylation; Oxidation (M)	11406	9585.5	4823.4	27628	21707	16433
O43390	HNRPR_HUMAN	Heterogeneous nuclear ribonucleoprotein R OS=Homo sapiens OX=9606 GN=HNRNPR PE=1 SV=1	12.45	12	10	Carbamidomethylation; Oxidation (M)	1654.3	8204.9	3536.8	22404	16048	5865.2
O43143	DHX15_HUMAN	Pre-mRNA-splicing factor ATP-dependent RNA helicase DHX15 OS=Homo sapiens OX=9606 GN=DHX15 PE=1 SV=2	2.94	12	12	Oxidation (M)	4601	6247.6	6072.4	10056	16205	5972.1
P23396	RS3_HUMAN	40S ribosomal protein S3 OS=Homo sapiens OX=9606 GN=RPS3 PE=1 SV=2	12.56	12	12	Carbamidomethylation; Oxidation (M)	53510	43481	24870	83154	100080	70017
Q9H223	EHD4_HUMAN	EH domain-containing protein 4 OS=Homo sapiens OX=9606 GN=EHD4 PE=1 SV=1	26.67	12	11	Carbamidomethylation; Oxidation (M)	6662.7	5411.5	2579	20532	22094	15478
Q86UU1	PHLB1_HUMAN	Pleckstrin homology-like domain family B member 1 OS=Homo sapiens OX=9606 GN=PHLDB1 PE=1 SV=1	9.94	12	12	Oxidation (M)	24781	24566	19114	54554	48053	32840
Q92900	RENT1_HUMAN	Regulator of nonsense transcripts 1 OS=Homo sapiens OX=9606 GN=UPF1 PE=1 SV=2	6.37	12	12	Oxidation (M)	4673	4740.2	1896.9	9427.9	10018	7120
P04114	APOB_HUMAN	Apolipoprotein B-100 OS=Homo sapiens OX=9606 GN=APOB PE=1 SV=2	2.62	12	12	Oxidation (M)	3226.5	7811.5	3620.7	6453.3	8203.5	5467.6
Q9Y617	SERC_HUMAN	Phosphoserine aminotransferase OS=Homo sapiens OX=9606 GN=PSAT1 PE=1 SV=2	10.41	12	12	Carbamidomethylation; Oxidation (M)	14377	9200	5364.7	20447	17083	15115
Q7L576	CYFP1_HUMAN	Cytoplasmic FMR1-interacting protein 1 OS=Homo sapiens OX=9606 GN=CYFIP1 PE=1 SV=1	16.97	12	12	Oxidation (M)	4444	5029.4	3013.5	13775	15041	11233
P40926	MDHM_HUMAN	Malate dehydrogenase mitochondrial OS=Homo sapiens OX=9606 GN=MDH2 PE=1 SV=3	36.91	11	11	Carbamidomethylation; Oxidation (M)	67165	47333	43221	93206	94445	68514
P09211	GSTP1_HUMAN	Glutathione S-transferase P OS=Homo sapiens OX=9606 GN=GSTP1 PE=1 SV=2	17.83	11	11	Carbamidomethylation; Oxidation (M)	55474	64569	47848	102070	92113	53700
P00387	NB5R3_HUMAN	NADH-cytochrome b5 reductase 3 OS=Homo sapiens OX=9606 GN=CYB5R3 PE=1 SV=3	62.28	11	11	Carbamidomethylation; Oxidation (M)	44778	87201	48268	119180	151930	89513
Q15436	SC23A_HUMAN	Protein transport protein Sec23A OS=Homo sapiens OX=9606 GN=SEC23A PE=1 SV=2	46.55	11	11	Carbamidomethylation; Oxidation (M)	8998.7	10327	6598.3	24672	28160	13281
P62195	PRS8_HUMAN	26S proteasome regulatory subunit 8 OS=Homo sapiens OX=9606 GN=PSMC5 PE=1 SV=1	11.93	11	11	Carbamidomethylation; Oxidation (M)	11568	14110	6211.1	30571	26881	14650
P04792	HSPB1_HUMAN	Heat shock protein beta-1 OS=Homo sapiens OX=9606 GN=HSPB1 PE=1 SV=2	13.75	11	11	Oxidation (M)	140890	119200	93037	203790	180480	111620
Q86TX2	ACOT1_HUMAN	Acyl-coenzyme A thioesterase 1 OS=Homo sapiens OX=9606 GN=ACOT1 PE=1 SV=1	61.1	11	11	Oxidation (M)	31422	29449	14305	47655	56714	34455
Q9UHG3	PCYOX_HUMAN	Prenylcysteine oxidase 1 OS=Homo sapiens OX=9606 GN=PCYOX1 PE=1 SV=3	15.88	11	11	Carbamidomethylation; Oxidation (M)	36237	27856	19867	54549	44539	36676
P16152	CBR1_HUMAN	Carbonyl reductase [NADPH] 1 OS=Homo sapiens OX=9606 GN=CBR1 PE=1 SV=3	52.27	11	11	Carbamidomethylation; Oxidation (M)	27108	27643	10498	51989	54617	41271
P61247	RS3A_HUMAN	40S ribosomal protein S3a OS=Homo sapiens OX=9606 GN=RPS3A PE=1 SV=2	10.97	11	11	Carbamidomethylation; Oxidation (M)	7428.4	21799	10059	29365	38248	16752
P21796	VDAC1_HUMAN	Voltage-dependent anion-selective channel protein 1 OS=Homo sapiens OX=9606 GN=VDAC1 PE=1 SV=2	38.64	11	10	Carbamidomethylation; Oxidation (M)	35990	13157	15495	46626	36239	28272
Q9UHB9	SRP68_HUMAN	Signal recognition particle subunit SRP68 OS=Homo sapiens OX=9606 GN=SRP68 PE=1 SV=2	7.25	11	11	Carbamidomethylation; Oxidation (M)	4501.4	11330	4827	15672	16910	6975.9
P05091	ALDH2_HUMAN	Aldehyde dehydrogenase mitochondrial OS=Homo sapiens OX=9606 GN=ALDH2 PE=1 SV=2	13.04	11	11	Oxidation (M)	26464	19790	10375	34227	35197	27176
Q15046	SYK_HUMAN	Lysine--tRNA ligase OS=Homo sapiens OX=9606 GN=KARS1 PE=1 SV=3	19.87	11	11	Carbamidomethylation; Oxidation (M)	11033	10881	4940	25162	33493	16522
Q9NZU5	LMCD1_HUMAN	LIM and cysteine-rich domains protein 1 OS=Homo sapiens OX=9606 GN=LMCD1 PE=1 SV=1	9.16	11	11	Oxidation (M)	30399	16844	10116	56458	43370	29677
P35237	SPB6_HUMAN	Serpin B6 OS=Homo sapiens OX=9606 GN=SERPINB6 PE=1 SV=3	13.34	11	11	Oxidation (M)	16919	11651	7492.7	28273	26997	17131
Q16181	SEPT7_HUMAN	Septin-7 OS=Homo sapiens OX=9606 GN=SEPTIN7 PE=1 SV=2	11.22	11	11	Oxidation (M)	11730	15317	8504.6	24012	31385	17571
Q12797	ASPH_HUMAN	Aspartyl/asparaginyl beta-hydroxylase OS=Homo sapiens OX=9606 GN=ASPH PE=1 SV=3	45.89	11	11	Oxidation (M)	9759.9	22087	11890	29780	45437	16434
Q99623	PHB2_HUMAN	Prohibitin-2 OS=Homo sapiens OX=9606 GN=PHB2 PE=1 SV=2	38.4	11	11	Oxidation (M)	15886	20491	19147	37185	37312	52041
Q562R1	ACTBL_HUMAN	Beta-actin-like protein 2 OS=Homo sapiens OX=9606 GN=ACTBL2 PE=1 SV=2	3.01	11	6	Carbamidomethylation; Oxidation (M)	93207	45436	3348.6	70896	54089	70280
P40227	TCPZ_HUMAN	T-complex protein 1 subunit zeta OS=Homo sapiens OX=9606 GN=CCT6A PE=1 SV=3	17.27	11	11	Oxidation (M)	22905	23362	13596	44231	41726	33555
P54886	P5CS_HUMAN	Delta-1-pyrroline-5-carboxylate synthase OS=Homo sapiens OX=9606 GN=ALDH18A1 PE=1 SV=2	6.07	11	11	Oxidation (M)	4657.4	4318.4	2017.9	7227.9	11650	3875
P20042	IF2B_HUMAN	Eukaryotic translation initiation factor 2 subunit 2 OS=Homo sapiens OX=9606 GN=EIF2S2 PE=1 SV=2	7.58	11	11	Oxidation (M)	11468	12617	11337	16194	24874	14612
Q16853	AOC3_HUMAN	Membrane primary amine oxidase OS=Homo sapiens OX=9606 GN=AOC3 PE=1 SV=3	7.52	11	11	Carbamidomethylation; Oxidation (M)	23044	19044	12886	49598	34984	34544
Q96TA1	NIBA2_HUMAN	Protein Niban 2 OS=Homo sapiens OX=9606 GN=NIBAN2 PE=1 SV=3	8.46	11	11	Oxidation (M)	7115.5	6355.4	3973.6	12273	11407	8946
O15144	ARPC2_HUMAN	Actin-related protein 2/3 complex subunit 2 OS=Homo sapiens OX=9606 GN=ARPC2 PE=1 SV=1	13.17	11	11	Oxidation (M)	8831.2	3501.4	3291	16916	17857	13472
Q02809	PLOD1_HUMAN	Procollagen-lysine 2-oxoglutarate 5-dioxygenase 1 OS=Homo sapiens OX=9606 GN=PLOD1 PE=1 SV=2	14.98	11	11	Oxidation (M)	7571.7	12278	5863.2	23309	26833	12519
P48735	IDHP_HUMAN	Isocitrate dehydrogenase [NADP] mitochondrial OS=Homo sapiens OX=9606 GN=IDH2 PE=1 SV=2	8.11	11	10	Carbamidomethylation; Oxidation (M)	32474	12391	23870	14293	16604	8669.1
P46939	UTRO_HUMAN	Utrophin OS=Homo sapiens OX=9606 GN=UTRN PE=1 SV=2	2.34	11	11	Oxidation (M)	2824.2	2741	2232.6	3986.5	7704.9	4081.3
Q07955	SRSF1_HUMAN	Serine/arginine-rich splicing factor 1 OS=Homo sapiens OX=9606 GN=SRSF1 PE=1 SV=2	0.09	11	11	Carbamidomethylation; Oxidation (M)	15928	6961	14906	15541	21229	18032
Q8NC51	PAIRB_HUMAN	Plasminogen activator inhibitor 1 RNA-binding protein OS=Homo sapiens OX=9606 GN=SERBP1 PE=1 SV=2	7.5	11	11	Oxidation (M)	6372.7	11183	8237.4	11962	18689	10617
P08237	PFKAM_HUMAN	ATP-dependent 6-phosphofructokinase muscle type OS=Homo sapiens OX=9606 GN=PFKM PE=1 SV=2	4.98	11	10	Carbamidomethylation; Oxidation (M)	2906.5	5488.9	1753.9	7473.8	8317.7	4023.6
P50995	ANX11_HUMAN	Annexin A11 OS=Homo sapiens OX=9606 GN=ANXA11 PE=1 SV=1	4.32	11	11	Carbamidomethylation; Oxidation (M); NBF	12393	9452.7	4408.9	19073	14438	15243
Q92841	DDX17_HUMAN	Probable ATP-dependent RNA helicase DDX17 OS=Homo sapiens OX=9606 GN=DDX17 PE=1 SV=2	16.64	11	9	Oxidation (M)	6143.5	6717.1	1918.7	16117	15459	10179
O75165	DJC13_HUMAN	DnaJ homolog subfamily C member 13 OS=Homo sapiens OX=9606 GN=DNAJC13 PE=1 SV=5	5.99	11	11	Carbamidomethylation; Oxidation (M)	1079.8	3211.7	1453.7	3972.8	6389.3	2632.3
P62424	RL7A_HUMAN	60S ribosomal protein L7a OS=Homo sapiens OX=9606 GN=RPL7A PE=1 SV=2	2.87	11	11		13067	27502	19038	33145	48721	29710
P12081	HARS1_HUMAN	Histidine--tRNA ligase cytoplasmic OS=Homo sapiens OX=9606 GN=HARS1 PE=1 SV=2	4.6	11	11	Oxidation (M)	16576	9744.9	5161.6	20096	14487	17569
P40763	STAT3_HUMAN	Signal transducer and activator of transcription 3 OS=Homo sapiens OX=9606 GN=STAT3 PE=1 SV=2	44.15	11	11	Oxidation (M)	3109.1	6455.8	2410	36535	40730	22399
Q96CM8	ACSF2_HUMAN	Medium-chain acyl-CoA ligase ACSF2 mitochondrial OS=Homo sapiens OX=9606 GN=ACSF2 PE=1 SV=2	20.17	11	11	Carbamidomethylation; Oxidation (M)	15855	8958	1716.2	22371	27577	16143
Q7Z794	K2C1B_HUMAN	Keratin type II cytoskeletal 1b OS=Homo sapiens OX=9606 GN=KRT77 PE=1 SV=3	4.18	11	8	Oxidation (M)	15994	6303.2	1519.4	1917.3	5350.6	8498.6
P07339	CATD_HUMAN	Cathepsin D OS=Homo sapiens OX=9606 GN=CTSD PE=1 SV=1	26.09	11	11	Carbamidomethylation; Oxidation (M)	48497	22134	24166	49683	45423	35687
P49189	AL9A1_HUMAN	4-trimethylaminobutyraldehyde dehydrogenase OS=Homo sapiens OX=9606 GN=ALDH9A1 PE=1 SV=3	8.51	11	11	Carbamidomethylation; Oxidation (M)	27435	19110	18236	36075	41908	34463
O14974	MYPT1_HUMAN	Protein phosphatase 1 regulatory subunit 12A OS=Homo sapiens OX=9606 GN=PPP1R12A PE=1 SV=1	1.47	11	11	Carbamidomethylation; Oxidation (M)	9775.8	4460.5	3600	9690.7	11304	10559
P67936	TPM4_HUMAN	Tropomyosin alpha-4 chain OS=Homo sapiens OX=9606 GN=TPM4 PE=1 SV=3	8.95	11	6	Carbamidomethylation; Oxidation (M)	8562.8	797.57	811.59	7362.4	10879	4571.7
Q9NR12	PDLI7_HUMAN	PDZ and LIM domain protein 7 OS=Homo sapiens OX=9606 GN=PDLIM7 PE=1 SV=1	8.51	11	11	Carbamidomethylation; Oxidation (M)	10369	4885.6	7161.6	21318	26944	14101
Q8NE71	ABCF1_HUMAN	ATP-binding cassette sub-family F member 1 OS=Homo sapiens OX=9606 GN=ABCF1 PE=1 SV=2	3.24	11	11	Oxidation (M)	2391.3	4029.2	3444.2	5766.1	10689	3603.9
P56192	SYMC_HUMAN	Methionine--tRNA ligase cytoplasmic OS=Homo sapiens OX=9606 GN=MARS1 PE=1 SV=2	11.31	11	11	Carbamidomethylation; Oxidation (M)	2737.6	7040.7	2998.8	11164	13832	3517.6
Q16222	UAP1_HUMAN	UDP-N-acetylhexosamine pyrophosphorylase OS=Homo sapiens OX=9606 GN=UAP1 PE=1 SV=3	12.52	11	11	Carbamidomethylation; Oxidation (M)	6777.3	4612.4	3421.4	20148	17446	14895
Q9Y4W6	AFG32_HUMAN	AFG3-like protein 2 OS=Homo sapiens OX=9606 GN=AFG3L2 PE=1 SV=2	5.87	11	11	Carbamidomethylation; Oxidation (M)	3760.2	2896.6	3044.1	6553	9998.5	5972.5
O60313	OPA1_HUMAN	Dynamin-like 120 kDa protein mitochondrial OS=Homo sapiens OX=9606 GN=OPA1 PE=1 SV=3	6.24	11	11	Oxidation (M)	1865.7	3832.2	1481.2	6678.9	8738.9	4251.2
P26639	SYTC_HUMAN	Threonine--tRNA ligase 1 cytoplasmic OS=Homo sapiens OX=9606 GN=TARS1 PE=1 SV=3	9.13	11	11	Carbamidomethylation; Oxidation (M)	10767	10413	6516.6	20186	18397	16046
Q12907	LMAN2_HUMAN	Vesicular integral-membrane protein VIP36 OS=Homo sapiens OX=9606 GN=LMAN2 PE=1 SV=1	5.79	11	11	Carbamidomethylation; Oxidation (M)	4082.8	4849	3013.2	10023	11949	7934.3
P49755	TMEDA_HUMAN	Transmembrane emp24 domain-containing protein 10 OS=Homo sapiens OX=9606 GN=TMED10 PE=1 SV=2	39.99	10	10	Carbamidomethylation; Oxidation (M)	32942	27062	16678	60046	65450	34369
P40925	MDHC_HUMAN	Malate dehydrogenase cytoplasmic OS=Homo sapiens OX=9606 GN=MDH1 PE=1 SV=4	65.06	10	10	Carbamidomethylation; Oxidation (M)	33839	30591	24951	72192	74279	41251
P61106	RAB14_HUMAN	Ras-related protein Rab-14 OS=Homo sapiens OX=9606 GN=RAB14 PE=1 SV=4	21.3	10	8	Oxidation (M)	12890	12974	9604.8	24173	27137	17917
P28074	PSB5_HUMAN	Proteasome subunit beta type-5 OS=Homo sapiens OX=9606 GN=PSMB5 PE=1 SV=3	15.24	10	10	Oxidation (M)	15791	6615.4	5692.3	21509	22053	13939
P07954	FUMH_HUMAN	Fumarate hydratase mitochondrial OS=Homo sapiens OX=9606 GN=FH PE=1 SV=3	22.43	10	10	Oxidation (M)	23548	16654	6580.8	44699	41405	26573
Q06210	GFPT1_HUMAN	Glutamine--fructose-6-phosphate aminotransferase [isomerizing] 1 OS=Homo sapiens OX=9606 GN=GFPT1 PE=1 SV=3	17.6	10	8	Oxidation (M)	4370.6	9104.7	6682.5	18418	20098	9933.4
Q96RQ3	MCCA_HUMAN	Methylcrotonoyl-CoA carboxylase subunit alpha mitochondrial OS=Homo sapiens OX=9606 GN=MCCC1 PE=1 SV=3	9.89	10	10	Carbamidomethylation; Oxidation (M)	2374.9	3132	1868.8	7013.3	9527.1	2266.4
P21281	VATB2_HUMAN	V-type proton ATPase subunit B brain isoform OS=Homo sapiens OX=9606 GN=ATP6V1B2 PE=1 SV=3	1.2	10	10	Carbamidomethylation; Oxidation (M)	24101	10885	3843.4	20522	29806	15616
Q96QK1	VPS35_HUMAN	Vacuolar protein sorting-associated protein 35 OS=Homo sapiens OX=9606 GN=VPS35 PE=1 SV=2	12.63	10	10	Oxidation (M)	8977.9	7902.7	4380.6	14646	16721	15214
P15559	NQO1_HUMAN	NAD(P)H dehydrogenase [quinone] 1 OS=Homo sapiens OX=9606 GN=NQO1 PE=1 SV=1	65.4	10	10	Oxidation (M)	34227	25831	15045	61194	68652	33129
O95479	G6PE_HUMAN	GDH/6PGL endoplasmic bifunctional protein OS=Homo sapiens OX=9606 GN=H6PD PE=1 SV=2	11.92	10	10	Carbamidomethylation; Oxidation (M)	3027.1	5288.3	2902.5	11006	12074	6606.6
P35611	ADDA_HUMAN	Alpha-adducin OS=Homo sapiens OX=9606 GN=ADD1 PE=1 SV=2	19.16	10	10	Carbamidomethylation; Oxidation (M)	15392	8410.8	9504.6	26589	24599	18922
Q13162	PRDX4_HUMAN	Peroxiredoxin-4 OS=Homo sapiens OX=9606 GN=PRDX4 PE=1 SV=1	3.09	10	10	Carbamidomethylation	25711	13819	5689.8	22557	24656	19126
P31930	QCR1_HUMAN	Cytochrome b-c1 complex subunit 1 mitochondrial OS=Homo sapiens OX=9606 GN=UQCRC1 PE=1 SV=3	12.97	10	10	Carbamidomethylation; Oxidation (M)	17785	9619.2	5033.4	23550	23367	16245
Q99613	EIF3C_HUMAN	Eukaryotic translation initiation factor 3 subunit C OS=Homo sapiens OX=9606 GN=EIF3C PE=1 SV=1	28.98	10	10	Carbamidomethylation; Oxidation (M)	6571.8	8929.6	5031.1	18317	22506	10678
O95831	AIFM1_HUMAN	Apoptosis-inducing factor 1 mitochondrial OS=Homo sapiens OX=9606 GN=AIFM1 PE=1 SV=1	11.09	10	10	Oxidation (M)	16315	13621	6552.7	29454	26005	18240
P48163	MAOX_HUMAN	NADP-dependent malic enzyme OS=Homo sapiens OX=9606 GN=ME1 PE=1 SV=1	5.06	10	10	Oxidation (M)	5549.8	4079.2	5016.7	12598	13041	5038.6
P49257	LMAN1_HUMAN	Protein ERGIC-53 OS=Homo sapiens OX=9606 GN=LMAN1 PE=1 SV=2	8.88	10	10	Oxidation (M)	13603	13566	6428.4	31721	31757	19035
P06744	G6PI_HUMAN	Glucose-6-phosphate isomerase OS=Homo sapiens OX=9606 GN=GPI PE=1 SV=4	127.03	10	10	Oxidation (M)	23813	20726	8817.9	60239	57482	39730
P26022	PTX3_HUMAN	Pentraxin-related protein PTX3 OS=Homo sapiens OX=9606 GN=PTX3 PE=1 SV=3	37.71	10	10	Carbamidomethylation; Oxidation (M)	25559	19865	22965	56411	43977	32599
P31150	GDIA_HUMAN	Rab GDP dissociation inhibitor alpha OS=Homo sapiens OX=9606 GN=GDI1 PE=1 SV=2	11.57	10	6	Carbamidomethylation; Oxidation (M)	6862	6506.2	2764.4	15508	17673	9939.2
P13489	RINI_HUMAN	Ribonuclease inhibitor OS=Homo sapiens OX=9606 GN=RNH1 PE=1 SV=2	5.58	10	10	Carbamidomethylation; Oxidation (M)	26562	14750	12960	28043	25607	25721
P51148	RAB5C_HUMAN	Ras-related protein Rab-5C OS=Homo sapiens OX=9606 GN=RAB5C PE=1 SV=2	70.71	10	7	Oxidation (M)	15403	19187	11559	37897	46867	19655
Q96HC4	PDLI5_HUMAN	PDZ and LIM domain protein 5 OS=Homo sapiens OX=9606 GN=PDLIM5 PE=1 SV=5	11.05	10	10	Carbamidomethylation; Oxidation (M)	6371.3	3671.2	422.6	12761	16366	5554.1
Q7Z6Z7	HUWE1_HUMAN	E3 ubiquitin-protein ligase HUWE1 OS=Homo sapiens OX=9606 GN=HUWE1 PE=1 SV=3	24.25	10	10	Oxidation (M)	3426.3	2730	1519.7	7377.5	10580	4321.9
P31040	SDHA_HUMAN	Succinate dehydrogenase [ubiquinone] flavoprotein subunit mitochondrial OS=Homo sapiens OX=9606 GN=SDHA PE=1 SV=2	12.84	10	10	Carbamidomethylation; Oxidation (M)	6691.8	3641.8	1175.9	12608	13137	7294.8
P31946	1433B_HUMAN	14-3-3 protein beta/alpha OS=Homo sapiens OX=9606 GN=YWHAB PE=1 SV=3	11.94	10	7	Oxidation (M)	9076	4068.1	2957.8	13311	13539	8747.1
P08572	CO4A2_HUMAN	Collagen alpha-2(IV) chain OS=Homo sapiens OX=9606 GN=COL4A2 PE=1 SV=4	0.87	10	10	Oxidation (M)	17191	4390.1	4978.1	11188	11933	7548.2
O75955	FLOT1_HUMAN	Flotillin-1 OS=Homo sapiens OX=9606 GN=FLOT1 PE=1 SV=3	3.05	10	10	Oxidation (M)	4840.7	4274.3	1948.3	5424.9	6766.3	3866.3
O95786	DDX58_HUMAN	Antiviral innate immune response receptor RIG-I OS=Homo sapiens OX=9606 GN=DDX58 PE=1 SV=2	0.58	10	10	Oxidation (M)	26393	6067.1	2522.8	18746	18018	12796
P08559	ODPA_HUMAN	Pyruvate dehydrogenase E1 component subunit alpha somatic form mitochondrial OS=Homo sapiens OX=9606 GN=PDHA1 PE=1 SV=3	1.77	10	10	Carbamidomethylation; Oxidation (M)	18845	13734	13016	16252	22995	15387
O75390	CISY_HUMAN	Citrate synthase mitochondrial OS=Homo sapiens OX=9606 GN=CS PE=1 SV=2	27.15	10	10	Carbamidomethylation; Oxidation (M)	39709	32171	20945	51736	56478	45678
A0FGR8	ESYT2_HUMAN	Extended synaptotagmin-2 OS=Homo sapiens OX=9606 GN=ESYT2 PE=1 SV=1	13.57	10	10	Oxidation (M)	3733.1	5087	3990.6	11785	12665	6841.1
Q9UHB6	LIMA1_HUMAN	LIM domain and actin-binding protein 1 OS=Homo sapiens OX=9606 GN=LIMA1 PE=1 SV=1	30.58	10	10	Oxidation (M)	7788.4	6856.2	3779.6	24271	29139	13093
Q16531	DDB1_HUMAN	DNA damage-binding protein 1 OS=Homo sapiens OX=9606 GN=DDB1 PE=1 SV=1	7.83	10	10	Carbamidomethylation; Oxidation (M)	5862.3	2793	2219.6	7514.2	12170	5693.4
Q32P28	P3H1_HUMAN	Prolyl 3-hydroxylase 1 OS=Homo sapiens OX=9606 GN=P3H1 PE=1 SV=2	15.39	10	10	Carbamidomethylation; Oxidation (M)	10463	3184.6	1865.6	21555	17838	13638
P45974	UBP5_HUMAN	Ubiquitin carboxyl-terminal hydrolase 5 OS=Homo sapiens OX=9606 GN=USP5 PE=1 SV=2	7.62	10	10	Oxidation (M)	4322	5302.5	1891.8	11107	9377.4	5133.2
Q86UE4	LYRIC_HUMAN	Protein LYRIC OS=Homo sapiens OX=9606 GN=MTDH PE=1 SV=2	4.48	10	10		9401.3	7999.3	4524.6	11708	18861	8349.8
O00231	PSD11_HUMAN	26S proteasome non-ATPase regulatory subunit 11 OS=Homo sapiens OX=9606 GN=PSMD11 PE=1 SV=3	9.66	10	10		6525.5	8248.9	5310.8	14072	16903	8425.7
Q8TCS8	PNPT1_HUMAN	Polyribonucleotide nucleotidyltransferase 1 mitochondrial OS=Homo sapiens OX=9606 GN=PNPT1 PE=1 SV=2	7.58	10	10	Oxidation (M)	1842.9	1897	620.14	5903.6	6132.3	5096.1
O94905	ERLN2_HUMAN	Erlin-2 OS=Homo sapiens OX=9606 GN=ERLIN2 PE=1 SV=1	4.77	10	8	Oxidation (M)	10497	5728.4	2752.1	14682	11755	8901.3
Q15582	BGH3_HUMAN	Transforming growth factor-beta-induced protein ig-h3 OS=Homo sapiens OX=9606 GN=TGFBI PE=1 SV=1	7.76	10	10	Carbamidomethylation; Oxidation (M)	19493	13941	16428	31441	38032	28005
O60568	PLOD3_HUMAN	Multifunctional procollagen lysine hydroxylase and glycosyltransferase LH3 OS=Homo sapiens OX=9606 GN=PLOD3 PE=1 SV=1	2.43	10	10	Oxidation (M)	14514	31578	17441	19450	16799	19147
Q07157	ZO1_HUMAN	Tight junction protein ZO-1 OS=Homo sapiens OX=9606 GN=TJP1 PE=1 SV=3	6.5	10	10	Oxidation (M)	1607.5	2605.9	794.15	5760.8	8074.9	2940.9
O00299	CLIC1_HUMAN	Chloride intracellular channel protein 1 OS=Homo sapiens OX=9606 GN=CLIC1 PE=1 SV=4	24.4	10	10	Carbamidomethylation	11338	12616	10655	21864	25266	11141
Q14157	UBP2L_HUMAN	Ubiquitin-associated protein 2-like OS=Homo sapiens OX=9606 GN=UBAP2L PE=1 SV=2	7.44	10	10	Oxidation (M)	3379.3	3006.9	1883.9	8370.7	10005	1376.2
Q9Y3I0	RTCB_HUMAN	RNA-splicing ligase RtcB homolog OS=Homo sapiens OX=9606 GN=RTCB PE=1 SV=1	13.47	10	10	Oxidation (M)	3092.4	1789.5	1135.5	9074.4	10281	5061.2
P05787	K2C8_HUMAN	Keratin type II cytoskeletal 8 OS=Homo sapiens OX=9606 GN=KRT8 PE=1 SV=7	1.13	10	5	Oxidation (M)	1311.8	18599	3620.4	2541.8	10527	3012.5
Q9NSD9	SYFB_HUMAN	Phenylalanine--tRNA ligase beta subunit OS=Homo sapiens OX=9606 GN=FARSB PE=1 SV=3	12.12	10	10		7530.1	6416.6	3973.4	13134	15175	10403
P61221	ABCE1_HUMAN	ATP-binding cassette sub-family E member 1 OS=Homo sapiens OX=9606 GN=ABCE1 PE=1 SV=1	9.33	10	10	Carbamidomethylation; Oxidation (M)	3895.2	3383.3	653.75	10499	10904	5914.6
P34897	GLYM_HUMAN	Serine hydroxymethyltransferase mitochondrial OS=Homo sapiens OX=9606 GN=SHMT2 PE=1 SV=3	3.89	10	9	Carbamidomethylation; Oxidation (M)	6042.9	4629.2	2143.4	10345	8655.5	8088.7
Q92598	HS105_HUMAN	Heat shock protein 105 kDa OS=Homo sapiens OX=9606 GN=HSPH1 PE=1 SV=1	5.5	10	8	Carbamidomethylation; Oxidation (M)	2367.9	3555.5	3668.9	9331.4	7174.4	3843.2
Q9HDC9	APMAP_HUMAN	Adipocyte plasma membrane-associated protein OS=Homo sapiens OX=9606 GN=APMAP PE=1 SV=2	33.93	10	10	Carbamidomethylation; Oxidation (M)	21952	10338	5159.9	31679	29792	22301
P30084	ECHM_HUMAN	Enoyl-CoA hydratase mitochondrial OS=Homo sapiens OX=9606 GN=ECHS1 PE=1 SV=4	7.08	9	9	Carbamidomethylation; Oxidation (M)	24388	18661	8332.1	31528	36356	19883
P15090	FABP4_HUMAN	Fatty acid-binding protein adipocyte OS=Homo sapiens OX=9606 GN=FABP4 PE=1 SV=3	15.54	9	9	Carbamidomethylation; Oxidation (M)	115450	68664	54187	140140	117620	80294
P04439	HLAA_HUMAN	HLA class I histocompatibility antigen A alpha chain OS=Homo sapiens OX=9606 GN=HLA-A PE=1 SV=2	200	9	4	Carbamidomethylation; Oxidation (M)	9327.7	7174.9	5038.9	31694	31418	22953
Q7Z2W4	ZCCHV_HUMAN	Zinc finger CCCH-type antiviral protein 1 OS=Homo sapiens OX=9606 GN=ZC3HAV1 PE=1 SV=3	12.52	9	9		3378.6	4897.8	4627.6	13093	19474	12660
O00151	PDLI1_HUMAN	PDZ and LIM domain protein 1 OS=Homo sapiens OX=9606 GN=PDLIM1 PE=1 SV=4	112.24	9	9	Oxidation (M)	23637	12491	10324	36949	41025	31399
P62937	PPIA_HUMAN	Peptidyl-prolyl cis-trans isomerase A OS=Homo sapiens OX=9606 GN=PPIA PE=1 SV=2	12.91	9	9	Carbamidomethylation; Oxidation (M)	150080	89633	92929	171990	166400	117210
O60664	PLIN3_HUMAN	Perilipin-3 OS=Homo sapiens OX=9606 GN=PLIN3 PE=1 SV=3	2.34	9	9	Carbamidomethylation; Oxidation (M)	16086	10689	8939.8	17744	17736	14800
Q9H0U4	RAB1B_HUMAN	Ras-related protein Rab-1B OS=Homo sapiens OX=9606 GN=RAB1B PE=1 SV=1	7.86	9	3	Oxidation (M)	1352.3	2841.8	1586.5	5833.7	7459.2	2164.4
P62820	RAB1A_HUMAN	Ras-related protein Rab-1A OS=Homo sapiens OX=9606 GN=RAB1A PE=1 SV=3	11.27	9	3	Oxidation (M)	3440.4	7494.1	2293.1	14509	14492	6802.9
O14617	AP3D1_HUMAN	AP-3 complex subunit delta-1 OS=Homo sapiens OX=9606 GN=AP3D1 PE=1 SV=1	8.74	9	9	Carbamidomethylation; Oxidation (M)	1631.7	4738.4	3799.2	6220.6	14025	4045.1
P35232	PHB_HUMAN	Prohibitin OS=Homo sapiens OX=9606 GN=PHB PE=1 SV=1	24.44	9	9		44582	35399	24694	54265	47077	41573
Q9UQ80	PA2G4_HUMAN	Proliferation-associated protein 2G4 OS=Homo sapiens OX=9606 GN=PA2G4 PE=1 SV=3	18.03	9	9	Carbamidomethylation; Oxidation (M)	13949	7805.2	7206.7	22493	26895	16255
Q15646	OASL_HUMAN	2'-5'-oligoadenylate synthase-like protein OS=Homo sapiens OX=9606 GN=OASL PE=1 SV=2	35.1	9	9	Oxidation (M)	1826.5	417.72	682.29	14476	19684	13757
Q13409	DC1I2_HUMAN	Cytoplasmic dynein 1 intermediate chain 2 OS=Homo sapiens OX=9606 GN=DYNC1I2 PE=1 SV=3	16.64	9	9	Oxidation (M)	9976.1	3290.1	782.61	13269	18474	9866.2
P61981	1433G_HUMAN	14-3-3 protein gamma OS=Homo sapiens OX=9606 GN=YWHAG PE=1 SV=2	13.86	9	7	Oxidation (M)	23798	13639	9226.1	31103	27198	20551
P54578	UBP14_HUMAN	Ubiquitin carboxyl-terminal hydrolase 14 OS=Homo sapiens OX=9606 GN=USP14 PE=1 SV=3	3.28	9	9	Oxidation (M)	7564.9	5332.2	4425.8	12752	9337.2	8670.1
Q02878	RL6_HUMAN	60S ribosomal protein L6 OS=Homo sapiens OX=9606 GN=RPL6 PE=1 SV=3	6.65	9	9		7191.1	9177.2	6637.4	12961	20641	17828
P98095	FBLN2_HUMAN	Fibulin-2 OS=Homo sapiens OX=9606 GN=FBLN2 PE=1 SV=2	3.24	9	9	Carbamidomethylation	10847	11135	12201	20902	22310	9995.1
P23246	SFPQ_HUMAN	Splicing factor proline- and glutamine-rich OS=Homo sapiens OX=9606 GN=SFPQ PE=1 SV=2	10.99	9	9	Oxidation (M)	5506.8	6605.4	3547	13562	23516	12614
Q9UJU6	DBNL_HUMAN	Drebrin-like protein OS=Homo sapiens OX=9606 GN=DBNL PE=1 SV=1	9.67	9	9	Oxidation (M)	12076	5215.6	4520.5	19529	20070	8540.7
Q96CX2	KCD12_HUMAN	BTB/POZ domain-containing protein KCTD12 OS=Homo sapiens OX=9606 GN=KCTD12 PE=1 SV=1	16.69	9	9	Oxidation (M)	8876.1	5186.4	4248.5	19883	20136	11410
P05141	ADT2_HUMAN	ADP/ATP translocase 2 OS=Homo sapiens OX=9606 GN=SLC25A5 PE=1 SV=7	3.38	9	3	Carbamidomethylation; Oxidation (M)	1909.4	2201.6	1012.6	2720.8	4201.8	2441.7
P49419	AL7A1_HUMAN	Alpha-aminoadipic semialdehyde dehydrogenase OS=Homo sapiens OX=9606 GN=ALDH7A1 PE=1 SV=5	2.22	9	9	Carbamidomethylation; Oxidation (M)	11063	6958.4	12743	12652	15047	12288
O94832	MYO1D_HUMAN	Unconventional myosin-Id OS=Homo sapiens OX=9606 GN=MYO1D PE=1 SV=2	4.58	9	9	Oxidation (M)	2592.5	5859.2	1775.1	8898.7	10839	7142.8
O14818	PSA7_HUMAN	Proteasome subunit alpha type-7 OS=Homo sapiens OX=9606 GN=PSMA7 PE=1 SV=1	14.29	9	9		17199	9325.8	8635.6	22804	15096	15071
Q8WWI1	LMO7_HUMAN	LIM domain only protein 7 OS=Homo sapiens OX=9606 GN=LMO7 PE=1 SV=3	7.52	9	9	Oxidation (M)	1332.4	4521.9	1697.8	7759.8	7735	1956.7
Q02413	DSG1_HUMAN	Desmoglein-1 OS=Homo sapiens OX=9606 GN=DSG1 PE=1 SV=2	4.76	9	9	Carbamidomethylation; Oxidation (M)	6760.7	3424.9	2001.4	5390.1	13094	8799.6
P55884	EIF3B_HUMAN	Eukaryotic translation initiation factor 3 subunit B OS=Homo sapiens OX=9606 GN=EIF3B PE=1 SV=3	11.43	9	9	Carbamidomethylation; Oxidation (M)	4483.9	3615.1	2098.2	12611	11134	7672.6
Q63ZY3	KANK2_HUMAN	KN motif and ankyrin repeat domain-containing protein 2 OS=Homo sapiens OX=9606 GN=KANK2 PE=1 SV=1	0.32	9	9	Carbamidomethylation; Oxidation (M)	3683.1	1548.5	948.41	3128	4707.4	2424.8
Q9NTX5	ECHD1_HUMAN	Ethylmalonyl-CoA decarboxylase OS=Homo sapiens OX=9606 GN=ECHDC1 PE=1 SV=2	2.96	9	9	Oxidation (M)	14299	15722	6608.1	19496	18723	12766
Q16643	DREB_HUMAN	Drebrin OS=Homo sapiens OX=9606 GN=DBN1 PE=1 SV=4	13.48	9	9	Oxidation (M)	4241	2840	2017.6	11571	12102	5825.1
P62241	RS8_HUMAN	40S ribosomal protein S8 OS=Homo sapiens OX=9606 GN=RPS8 PE=1 SV=2	15.48	9	9	Carbamidomethylation	16333	32763	16078	27375	32388	28520
Q9UH65	SWP70_HUMAN	Switch-associated protein 70 OS=Homo sapiens OX=9606 GN=SWAP70 PE=1 SV=1	7.28	9	9	Oxidation (M)	3327.6	4109.9	1016.3	7251.3	6869.8	4322.5
P23284	PPIB_HUMAN	Peptidyl-prolyl cis-trans isomerase B OS=Homo sapiens OX=9606 GN=PPIB PE=1 SV=2	26.2	9	9	Carbamidomethylation; Oxidation (M)	60528	35334	38282	75394	71105	58227
P43243	MATR3_HUMAN	Matrin-3 OS=Homo sapiens OX=9606 GN=MATR3 PE=1 SV=2	4.17	9	9	Oxidation (M)	2668.2	3916.5	1438.4	4972.8	5903.1	3931.6
Q9Y6K5	OAS3_HUMAN	2'-5'-oligoadenylate synthase 3 OS=Homo sapiens OX=9606 GN=OAS3 PE=1 SV=3	27.72	9	9	Oxidation (M)	1313.2	938.79	925.74	11669	17820	8680.2
P39656	OST48_HUMAN	Dolichyl-diphosphooligosaccharide--protein glycosyltransferase 48 kDa subunit OS=Homo sapiens OX=9606 GN=DDOST PE=1 SV=4	29.46	9	9		23316	24955	19495	38364	32350	28039
Q6YN16	HSDL2_HUMAN	Hydroxysteroid dehydrogenase-like protein 2 OS=Homo sapiens OX=9606 GN=HSDL2 PE=1 SV=1	4.34	9	9	Carbamidomethylation; Oxidation (M)	3430.5	4485	3585.2	8067.8	9305	4757.7
Q8WVM8	SCFD1_HUMAN	Sec1 family domain-containing protein 1 OS=Homo sapiens OX=9606 GN=SCFD1 PE=1 SV=4	16.81	9	9	Oxidation (M)	3452	3325.9	1692.4	10484	13198	4480.3
Q96AG4	LRC59_HUMAN	Leucine-rich repeat-containing protein 59 OS=Homo sapiens OX=9606 GN=LRRC59 PE=1 SV=1	6.74	9	9		2821.9	6309.1	3229.9	9539.6	11075	6649.6
Q92743	HTRA1_HUMAN	Serine protease HTRA1 OS=Homo sapiens OX=9606 GN=HTRA1 PE=1 SV=1	15.89	9	9	Carbamidomethylation; Oxidation (M)	11736	5766.2	5051.2	18964	33327	15901
P41091	IF2G_HUMAN	Eukaryotic translation initiation factor 2 subunit 3 OS=Homo sapiens OX=9606 GN=EIF2S3 PE=1 SV=3	23.2	9	9	Carbamidomethylation; Oxidation (M)	4188.7	4012.6	881.03	9317	10145	6429.1
O14980	XPO1_HUMAN	Exportin-1 OS=Homo sapiens OX=9606 GN=XPO1 PE=1 SV=1	3.92	9	9	Carbamidomethylation; Oxidation (M)	2389.1	2277.6	1369.7	7306.1	6069.5	2659.1
Q13177	PAK2_HUMAN	Serine/threonine-protein kinase PAK 2 OS=Homo sapiens OX=9606 GN=PAK2 PE=1 SV=3	9.23	9	9	Oxidation (M)	6810.3	4792.9	2578.5	14322	13581	10120
P48449	ERG7_HUMAN	Lanosterol synthase OS=Homo sapiens OX=9606 GN=LSS PE=1 SV=1	6.74	9	9	Oxidation (M)	5975.1	4728.1	3242.1	11727	12097	8564.7
P30740	ILEU_HUMAN	Leukocyte elastase inhibitor OS=Homo sapiens OX=9606 GN=SERPINB1 PE=1 SV=1	6.4	9	9	Oxidation (M)	2001.8	2780.1	2273.2	5964.4	6150	5874.9
Q9NQW7	XPP1_HUMAN	Xaa-Pro aminopeptidase 1 OS=Homo sapiens OX=9606 GN=XPNPEP1 PE=1 SV=3	9.03	9	9	Oxidation (M)	4801.9	7194.5	4659.1	12977	16814	6034.7
P62805	H4_HUMAN	Histone H4 OS=Homo sapiens OX=9606 GN=H4C1 PE=1 SV=2	2.82	9	9	Oxidation (M)	22431	122240	45535	39280	53029	46253
Q9Y696	CLIC4_HUMAN	Chloride intracellular channel protein 4 OS=Homo sapiens OX=9606 GN=CLIC4 PE=1 SV=4	6.09	9	9	Carbamidomethylation; Oxidation (M)	13550	4269.4	2396.5	15113	17587	9950.2
P35558	PCKGC_HUMAN	Phosphoenolpyruvate carboxykinase cytosolic [GTP] OS=Homo sapiens OX=9606 GN=PCK1 PE=1 SV=3	3.28	9	8	Carbamidomethylation; Oxidation (M)	4793.2	5384	3059.9	11108	7599.7	6242.1
P46777	RL5_HUMAN	60S ribosomal protein L5 OS=Homo sapiens OX=9606 GN=RPL5 PE=1 SV=3	44.3	9	9	Carbamidomethylation; Oxidation (M)	6256.5	1489.6	245.16	19146	31790	14035
P18124	RL7_HUMAN	60S ribosomal protein L7 OS=Homo sapiens OX=9606 GN=RPL7 PE=1 SV=1	8.06	9	9		8580.9	21756	12056	21235	31604	22242
P12270	TPR_HUMAN	Nucleoprotein TPR OS=Homo sapiens OX=9606 GN=TPR PE=1 SV=3	0.44	9	9		2002.4	3263.9	2795.6	4077.2	4860.7	1475.4
P18085	ARF4_HUMAN	ADP-ribosylation factor 4 OS=Homo sapiens OX=9606 GN=ARF4 PE=1 SV=3	11.08	9	5	Carbamidomethylation; Oxidation (M)	13125	6768.2	6115.4	24006	23921	15797
Q92499	DDX1_HUMAN	ATP-dependent RNA helicase DDX1 OS=Homo sapiens OX=9606 GN=DDX1 PE=1 SV=2	5.86	9	9	Oxidation (M)	2392	3976.9	1677.9	8462.4	8039.4	4491.1
P07686	HEXB_HUMAN	Beta-hexosaminidase subunit beta OS=Homo sapiens OX=9606 GN=HEXB PE=1 SV=3	7.97	9	9	Carbamidomethylation; Oxidation (M)	6953.1	3880.4	2744.3	9322.3	10880	6270.1
Q15008	PSMD6_HUMAN	26S proteasome non-ATPase regulatory subunit 6 OS=Homo sapiens OX=9606 GN=PSMD6 PE=1 SV=1	7.45	9	9	Oxidation (M)	6339.2	3848.4	2858.5	8477.3	11156	9053.5
Q8NBJ5	GT251_HUMAN	Procollagen galactosyltransferase 1 OS=Homo sapiens OX=9606 GN=COLGALT1 PE=1 SV=1	5.07	9	9	Carbamidomethylation; Oxidation (M)	14163	5626.5	6157	15794	18699	17294
P37837	TALDO_HUMAN	Transaldolase OS=Homo sapiens OX=9606 GN=TALDO1 PE=1 SV=2	8.25	9	9	Carbamidomethylation; Oxidation (M)	19282	12277	8619.6	25530	24241	18464
O94826	TOM70_HUMAN	Mitochondrial import receptor subunit TOM70 OS=Homo sapiens OX=9606 GN=TOMM70 PE=1 SV=1	8.28	9	9	Carbamidomethylation; Oxidation (M)	3214.4	895.89	1041.3	7919.8	4237.3	4267.3
Q06278	AOXA_HUMAN	Aldehyde oxidase OS=Homo sapiens OX=9606 GN=AOX1 PE=1 SV=2	14.01	9	9	Carbamidomethylation; Oxidation (M)	1331.6	2838.1	1798.5	8014.7	8654.3	4810.8
Q9UNH7	SNX6_HUMAN	Sorting nexin-6 OS=Homo sapiens OX=9606 GN=SNX6 PE=1 SV=1	7.67	9	9	Carbamidomethylation; Oxidation (M)	4260.9	2541.1	2510	6719.9	13073	3810.2
P13646	K1C13_HUMAN	Keratin type I cytoskeletal 13 OS=Homo sapiens OX=9606 GN=KRT13 PE=1 SV=4	9.09	9	2	Carbamidomethylation	2803	0	387.39	0	264.13	511.04
Q9NQC3	RTN4_HUMAN	Reticulon-4 OS=Homo sapiens OX=9606 GN=RTN4 PE=1 SV=2	63.65	8	8	Carbamidomethylation; Oxidation (M)	58872	99612	41209	149100	158010	99228
P12277	KCRB_HUMAN	Creatine kinase B-type OS=Homo sapiens OX=9606 GN=CKB PE=1 SV=1	91.36	8	8	Oxidation (M)	15859	15472	10353	39698	37854	24099
A5A3E0	POTEF_HUMAN	POTE ankyrin domain family member F OS=Homo sapiens OX=9606 GN=POTEF PE=1 SV=2	5.69	8	1	Oxidation (M)	409.61	0	233.49	133.01	0	0
Q9ULV4	COR1C_HUMAN	Coronin-1C OS=Homo sapiens OX=9606 GN=CORO1C PE=1 SV=1	21.83	8	8	Carbamidomethylation	19856	21994	19231	38382	37281	26548
P52907	CAZA1_HUMAN	F-actin-capping protein subunit alpha-1 OS=Homo sapiens OX=9606 GN=CAPZA1 PE=1 SV=3	6.03	8	6	Oxidation (M)	6256.7	5313.5	5062.9	12524	11116	6573.5
P45880	VDAC2_HUMAN	Voltage-dependent anion-selective channel protein 2 OS=Homo sapiens OX=9606 GN=VDAC2 PE=1 SV=2	20.76	8	8	Carbamidomethylation	24686	17851	9943.4	38762	37429	25536
Q9Y6M1	IF2B2_HUMAN	Insulin-like growth factor 2 mRNA-binding protein 2 OS=Homo sapiens OX=9606 GN=IGF2BP2 PE=1 SV=2	8.22	8	8		4521.9	5888.2	2795.9	9592.5	15358	4585.2
Q969V3	NCLN_HUMAN	Nicalin OS=Homo sapiens OX=9606 GN=NCLN PE=1 SV=2	15.91	8	8	Oxidation (M)	2447.4	4079.8	1894.4	12613	19015	6241.4
P62263	RS14_HUMAN	40S ribosomal protein S14 OS=Homo sapiens OX=9606 GN=RPS14 PE=1 SV=3	21.51	8	8	Oxidation (M)	23059	9949	2873	28949	47260	24875
Q16647	PTGIS_HUMAN	Prostacyclin synthase OS=Homo sapiens OX=9606 GN=PTGIS PE=1 SV=1	78.23	8	8	Oxidation (M)	12601	17509	10437	30467	38966	27613
P07737	PROF1_HUMAN	Profilin-1 OS=Homo sapiens OX=9606 GN=PFN1 PE=1 SV=2	20.5	8	8	Oxidation (M)	55999	49077	51368	78222	81432	62856
P05388	RLA0_HUMAN	60S acidic ribosomal protein P0 OS=Homo sapiens OX=9606 GN=RPLP0 PE=1 SV=1	6.75	8	8	Carbamidomethylation	10468	18550	11020	30442	26678	13626
P60900	PSA6_HUMAN	Proteasome subunit alpha type-6 OS=Homo sapiens OX=9606 GN=PSMA6 PE=1 SV=1	16.23	8	8	Carbamidomethylation; Oxidation (M)	13410	9059.1	7126.2	24198	27984	14109
P13804	ETFA_HUMAN	Electron transfer flavoprotein subunit alpha mitochondrial OS=Homo sapiens OX=9606 GN=ETFA PE=1 SV=1	25.76	8	8	Carbamidomethylation; Oxidation (M)	19006	10336	7734.8	28696	24925	17232
P01024	CO3_HUMAN	Complement C3 OS=Homo sapiens OX=9606 GN=C3 PE=1 SV=2	60.3	8	8	Carbamidomethylation; Oxidation (M)	52593	49330	39620	107590	105770	67934
P30086	PEBP1_HUMAN	Phosphatidylethanolamine-binding protein 1 OS=Homo sapiens OX=9606 GN=PEBP1 PE=1 SV=3	10.58	8	8	Carbamidomethylation	31336	17028	16150	37293	30313	22813
O76094	SRP72_HUMAN	Signal recognition particle subunit SRP72 OS=Homo sapiens OX=9606 GN=SRP72 PE=1 SV=3	4.74	8	8	Carbamidomethylation; Oxidation (M)	4413.6	1569.9	2161.6	6364.2	9436	3632.9
Q15417	CNN3_HUMAN	Calponin-3 OS=Homo sapiens OX=9606 GN=CNN3 PE=1 SV=1	21.88	8	7	Carbamidomethylation; Oxidation (M)	19863	19838	11918	50509	46811	30855
P31943	HNRH1_HUMAN	Heterogeneous nuclear ribonucleoprotein H OS=Homo sapiens OX=9606 GN=HNRNPH1 PE=1 SV=4	5.83	8	3	Carbamidomethylation; Oxidation (M)	1814.7	454.88	493.26	3703.3	3104.9	2948.4
O75436	VP26A_HUMAN	Vacuolar protein sorting-associated protein 26A OS=Homo sapiens OX=9606 GN=VPS26A PE=1 SV=2	14.09	8	8	Oxidation (M)	9290.2	7099.8	5159.6	22259	19148	11616
P47756	CAPZB_HUMAN	F-actin-capping protein subunit beta OS=Homo sapiens OX=9606 GN=CAPZB PE=1 SV=4	16.06	8	8	Carbamidomethylation; Oxidation (M)	19268	8006.6	5086.5	24689	24875	18621
Q9UGP8	SEC63_HUMAN	Translocation protein SEC63 homolog OS=Homo sapiens OX=9606 GN=SEC63 PE=1 SV=2	10.66	8	8	Carbamidomethylation; Oxidation (M)	1155.7	3250.3	1009.2	5327.8	8456.7	1438.2
P30038	AL4A1_HUMAN	Delta-1-pyrroline-5-carboxylate dehydrogenase mitochondrial OS=Homo sapiens OX=9606 GN=ALDH4A1 PE=1 SV=3	14.16	8	8	Oxidation (M)	12981	7994	4283	14435	15138	14464
Q12904	AIMP1_HUMAN	Aminoacyl tRNA synthase complex-interacting multifunctional protein 1 OS=Homo sapiens OX=9606 GN=AIMP1 PE=1 SV=2	4.32	8	8	Carbamidomethylation; Oxidation (M)	9243.7	7954.1	6753.8	13863	16662	6878.8
O60784	TOM1_HUMAN	Target of Myb protein 1 OS=Homo sapiens OX=9606 GN=TOM1 PE=1 SV=2	12.11	8	8	Oxidation (M)	5456.9	3717.2	1886.6	20107	8140.6	4792.1
Q07960	RHG01_HUMAN	Rho GTPase-activating protein 1 OS=Homo sapiens OX=9606 GN=ARHGAP1 PE=1 SV=1	6.93	8	8	Oxidation (M)	8991.9	9454.3	6550.6	16980	17918	9209.2
P49747	COMP_HUMAN	Cartilage oligomeric matrix protein OS=Homo sapiens OX=9606 GN=COMP PE=1 SV=2	10.09	8	7	Carbamidomethylation; Oxidation (M)	4228.9	3394.1	1755.8	13718	12741	2717.6
Q13263	TIF1B_HUMAN	Transcription intermediary factor 1-beta OS=Homo sapiens OX=9606 GN=TRIM28 PE=1 SV=5	25.33	8	8	Oxidation (M)	12751	16821	11106	24034	28954	17847
P11234	RALB_HUMAN	Ras-related protein Ral-B OS=Homo sapiens OX=9606 GN=RALB PE=1 SV=1	21.16	8	3	Oxidation (M)	640.98	915.76	219.56	4521.6	6120.7	1737
Q9NSE4	SYIM_HUMAN	Isoleucine--tRNA ligase mitochondrial OS=Homo sapiens OX=9606 GN=IARS2 PE=1 SV=2	10.83	8	8	Oxidation (M)	3303.8	6804.2	1735.3	10075	14326	7234.3
P22392	NDKB_HUMAN	Nucleoside diphosphate kinase B OS=Homo sapiens OX=9606 GN=NME2 PE=1 SV=1	5.58	8	5	Carbamidomethylation; Oxidation (M)	4534.9	4444.2	2753.4	11523	11221	3530.7
P50402	EMD_HUMAN	Emerin OS=Homo sapiens OX=9606 GN=EMD PE=1 SV=1	17.92	8	8		2456.7	711.63	1025.2	7462.4	7300.9	3383.7
P61160	ARP2_HUMAN	Actin-related protein 2 OS=Homo sapiens OX=9606 GN=ACTR2 PE=1 SV=1	14.33	8	8	Carbamidomethylation; Oxidation (M)	20738	14436	8988	28659	27927	24262
Q9H4A4	AMPB_HUMAN	Aminopeptidase B OS=Homo sapiens OX=9606 GN=RNPEP PE=1 SV=2	17.57	8	8	Oxidation (M)	2534.8	2629.4	1340.4	10998	11011	6524.3
Q10567	AP1B1_HUMAN	AP-1 complex subunit beta-1 OS=Homo sapiens OX=9606 GN=AP1B1 PE=1 SV=2	7.07	8	3	Carbamidomethylation; Oxidation (M)	1073.5	371.64	353.82	1681.1	830.08	2067.5
Q99541	PLIN2_HUMAN	Perilipin-2 OS=Homo sapiens OX=9606 GN=PLIN2 PE=1 SV=2	22.88	8	8	Carbamidomethylation; Oxidation (M)	2584.7	2009.5	1474.9	7977.3	6932.8	4669.4
Q9Y262	EIF3L_HUMAN	Eukaryotic translation initiation factor 3 subunit L OS=Homo sapiens OX=9606 GN=EIF3L PE=1 SV=1	9.39	8	8	Carbamidomethylation	3117.7	6231.4	3550.9	11475	13401	5228
P05455	LA_HUMAN	Lupus La protein OS=Homo sapiens OX=9606 GN=SSB PE=1 SV=2	15.78	8	8	Oxidation (M)	2871.8	2075	2385.5	10278	12058	4666.8
Q7Z406	MYH14_HUMAN	Myosin-14 OS=Homo sapiens OX=9606 GN=MYH14 PE=1 SV=2	4.14	8	2	Carbamidomethylation	0	609.63	161.98	503.35	1271.2	139.57
Q15365	PCBP1_HUMAN	Poly(rC)-binding protein 1 OS=Homo sapiens OX=9606 GN=PCBP1 PE=1 SV=2	1.06	8	6	Carbamidomethylation; Oxidation (M)	4756.5	4152.5	4647.3	6806.7	5863.9	4017.5
P19105	ML12A_HUMAN	Myosin regulatory light chain 12A OS=Homo sapiens OX=9606 GN=MYL12A PE=1 SV=2	1.64	8	4	Carbamidomethylation; Oxidation (M)	10288	7466.7	5508.8	11094	8658.7	7280.8
Q9NVI7	ATD3A_HUMAN	ATPase family AAA domain-containing protein 3A OS=Homo sapiens OX=9606 GN=ATAD3A PE=1 SV=2	6.75	8	5	Oxidation (M)	953.28	5441.8	2197.6	4950.3	6995.2	4138.9
Q99439	CNN2_HUMAN	Calponin-2 OS=Homo sapiens OX=9606 GN=CNN2 PE=1 SV=4	5.63	8	7	Carbamidomethylation; Oxidation (M)	6174.6	1279.8	578.92	7591.1	7846.9	5780.3
P51991	ROA3_HUMAN	Heterogeneous nuclear ribonucleoprotein A3 OS=Homo sapiens OX=9606 GN=HNRNPA3 PE=1 SV=2	5.59	8	8	Oxidation (M)	3280.3	2523.9	1856.9	7946	7099.2	2887
P61020	RAB5B_HUMAN	Ras-related protein Rab-5B OS=Homo sapiens OX=9606 GN=RAB5B PE=1 SV=1	7.38	8	5	Oxidation (M)	2348.4	5769.3	1727.2	8519.5	10776	2374.6
P61204	ARF3_HUMAN	ADP-ribosylation factor 3 OS=Homo sapiens OX=9606 GN=ARF3 PE=1 SV=2	9.63	8	3	Oxidation (M)	5580.2	5961.9	2304.3	9085.6	10271	7848.4
Q9BT78	CSN4_HUMAN	COP9 signalosome complex subunit 4 OS=Homo sapiens OX=9606 GN=COPS4 PE=1 SV=1	5.51	8	8	Oxidation (M)	5210.5	3086.2	1191.2	8746.6	8913.5	4777.1
Q5VYK3	ECM29_HUMAN	Proteasome adapter and scaffold protein ECM29 OS=Homo sapiens OX=9606 GN=ECPAS PE=1 SV=2	5.58	8	8	Oxidation (M)	577.43	2733.4	1755.9	3655.3	4038.4	2327.6
Q13418	ILK_HUMAN	Integrin-linked protein kinase OS=Homo sapiens OX=9606 GN=ILK PE=1 SV=2	6.69	8	8	Carbamidomethylation; Oxidation (M)	7800.7	9519	3948.2	17024	20268	14004
P22033	MUTA_HUMAN	Methylmalonyl-CoA mutase mitochondrial OS=Homo sapiens OX=9606 GN=MMUT PE=1 SV=4	11.84	8	8	Oxidation (M)	4484	4658.6	4758.5	11747	15522	4462.4
Q13557	KCC2D_HUMAN	Calcium/calmodulin-dependent protein kinase type II subunit delta OS=Homo sapiens OX=9606 GN=CAMK2D PE=1 SV=3	22.19	8	7	Oxidation (M)	2478.6	4533.7	3292.3	9606.1	16080	8193
P01871	IGHM_HUMAN	Immunoglobulin heavy constant mu OS=Homo sapiens OX=9606 GN=IGHM PE=1 SV=4	2.65	8	8	Carbamidomethylation; Oxidation (M)	7267.2	18183	685.12	8325.2	24132	6313.2
Q9BWM7	SFXN3_HUMAN	Sideroflexin-3 OS=Homo sapiens OX=9606 GN=SFXN3 PE=1 SV=3	12.15	8	7	Oxidation (M)	3526.2	5414.4	1772.2	10822	7522.8	4493.2
P47895	AL1A3_HUMAN	Aldehyde dehydrogenase family 1 member A3 OS=Homo sapiens OX=9606 GN=ALDH1A3 PE=1 SV=2	1.81	8	8	Oxidation (M)	5167.9	4139	4811.3	6875.9	7227.7	4600.2
P48637	GSHB_HUMAN	Glutathione synthetase OS=Homo sapiens OX=9606 GN=GSS PE=1 SV=1	11.14	8	8	Oxidation (M)	4628.3	3152.9	3219.1	91410	302470	3804.1
P84085	ARF5_HUMAN	ADP-ribosylation factor 5 OS=Homo sapiens OX=9606 GN=ARF5 PE=1 SV=2	8.32	8	3	Oxidation (M)	278.05	854.39	0	843.52	2088.3	580.71
Q9UPN3	MACF1_HUMAN	Microtubule-actin cross-linking factor 1 isoforms 1/2/3/5 OS=Homo sapiens OX=9606 GN=MACF1 PE=1 SV=4	0.06	8	8	Oxidation (M)	1812.5	2019.3	1754	1596.7	3912.6	1193.5
P55036	PSMD4_HUMAN	26S proteasome non-ATPase regulatory subunit 4 OS=Homo sapiens OX=9606 GN=PSMD4 PE=1 SV=1	3.79	8	7	Carbamidomethylation; Oxidation (M)	5660.1	5025.7	2125.3	8038.5	8124.9	2467.4
Q14258	TRI25_HUMAN	E3 ubiquitin/ISG15 ligase TRIM25 OS=Homo sapiens OX=9606 GN=TRIM25 PE=1 SV=2	6.7	8	8	Carbamidomethylation; Oxidation (M)	10802	3868.8	1771.2	13307	21127	8329.4
P19971	TYPH_HUMAN	Thymidine phosphorylase OS=Homo sapiens OX=9606 GN=TYMP PE=1 SV=2	16.57	8	8	Oxidation (M)	3832.6	9093.7	2857.5	19029	18456	17144
Q8NDI1	EHBP1_HUMAN	EH domain-binding protein 1 OS=Homo sapiens OX=9606 GN=EHBP1 PE=1 SV=3	3.33	8	7	Oxidation (M)	2370.3	1874.4	1768.7	3432.6	4109.4	3803.5
O00232	PSD12_HUMAN	26S proteasome non-ATPase regulatory subunit 12 OS=Homo sapiens OX=9606 GN=PSMD12 PE=1 SV=3	10.45	8	8	Oxidation (M)	4843.8	2720.5	2602.7	10561	10879	7742
Q02252	MMSA_HUMAN	Methylmalonate-semialdehyde dehydrogenase [acylating] mitochondrial OS=Homo sapiens OX=9606 GN=ALDH6A1 PE=1 SV=2	9.32	8	8	Carbamidomethylation; Oxidation (M)	3513.4	3236.4	2487.3	6900.2	6742.2	5253.8
Q93008	USP9X_HUMAN	Probable ubiquitin carboxyl-terminal hydrolase FAF-X OS=Homo sapiens OX=9606 GN=USP9X PE=1 SV=3	13.78	8	8	Carbamidomethylation; Oxidation (M)	1315.4	1058.2	388.58	3166.1	5731.5	1703
P09619	PGFRB_HUMAN	Platelet-derived growth factor receptor beta OS=Homo sapiens OX=9606 GN=PDGFRB PE=1 SV=1	6.68	8	8	Oxidation (M)	702.65	2646.8	1246.6	5401.4	5464	1801.8
P30622	CLIP1_HUMAN	CAP-Gly domain-containing linker protein 1 OS=Homo sapiens OX=9606 GN=CLIP1 PE=1 SV=2	0.27	8	8		9132.6	9202.8	7977.7	10093	9220.3	8829
P06865	HEXA_HUMAN	Beta-hexosaminidase subunit alpha OS=Homo sapiens OX=9606 GN=HEXA PE=1 SV=2	3.68	8	8	Carbamidomethylation; Oxidation (M)	3831.5	2270.6	851.41	4920	5235.8	3534.1
P62701	RS4X_HUMAN	40S ribosomal protein S4 X isoform OS=Homo sapiens OX=9606 GN=RPS4X PE=1 SV=2	9.2	8	8	Carbamidomethylation; Oxidation (M)	9999.8	23014	11053	24012	32707	19231
Q03154	ACY1_HUMAN	Aminoacylase-1 OS=Homo sapiens OX=9606 GN=ACY1 PE=1 SV=1	3.38	8	8	Oxidation (M)	4823.7	6592.6	4809	10090	9309.7	5438
Q00688	FKBP3_HUMAN	Peptidyl-prolyl cis-trans isomerase FKBP3 OS=Homo sapiens OX=9606 GN=FKBP3 PE=1 SV=1	0.68	8	8	Oxidation (M)	7871.5	2575.8	1525.4	4381.1	4900.6	5964.9
P05198	IF2A_HUMAN	Eukaryotic translation initiation factor 2 subunit 1 OS=Homo sapiens OX=9606 GN=EIF2S1 PE=1 SV=3	21.4	8	8	Carbamidomethylation; Oxidation (M)	8605.8	2993.4	2558.9	15528	19135	12127
Q13596	SNX1_HUMAN	Sorting nexin-1 OS=Homo sapiens OX=9606 GN=SNX1 PE=1 SV=3	13.88	8	7	Oxidation (M)	12414	6651.2	4147.5	15917	15567	13790
Q9H2D6	TARA_HUMAN	TRIO and F-actin-binding protein OS=Homo sapiens OX=9606 GN=TRIOBP PE=1 SV=3	4.34	8	8	Carbamidomethylation; Oxidation (M)	3613.4	1438.3	2548.5	5844.1	7816.4	3371.5
Q9Y305	ACOT9_HUMAN	Acyl-coenzyme A thioesterase 9 mitochondrial OS=Homo sapiens OX=9606 GN=ACOT9 PE=1 SV=2	9.02	8	8	Oxidation (M)	1942.9	3922.4	1414.7	6756.5	9068.1	2882.5
P14543	NID1_HUMAN	Nidogen-1 OS=Homo sapiens OX=9606 GN=NID1 PE=1 SV=3	1.03	8	8	Carbamidomethylation	4623.3	2731.8	2718.6	3497.3	3457.3	3902.4
P63241	IF5A1_HUMAN	Eukaryotic translation initiation factor 5A-1 OS=Homo sapiens OX=9606 GN=EIF5A PE=1 SV=2	0.36	7	7	Carbamidomethylation; Oxidation (M)	8205.4	10397	6543.5	12243	11675	7543.1
P02768	ALBU_HUMAN	Serum albumin OS=Homo sapiens OX=9606 GN=ALB PE=1 SV=2	1.08	7	7	Carbamidomethylation; Oxidation (M); NBF	360520	179640	308080	321470	392840	322060
P16989	YBOX3_HUMAN	Y-box-binding protein 3 OS=Homo sapiens OX=9606 GN=YBX3 PE=1 SV=4	17.39	7	4	Oxidation (M)	4146.9	891.42	27.964	5518.3	10422	3460
P10321	HLAC_HUMAN	HLA class I histocompatibility antigen C alpha chain OS=Homo sapiens OX=9606 GN=HLA-C PE=1 SV=3	19.59	7	3	Carbamidomethylation	629.03	1040	8979.3	15230	14868	11640
P30085	KCY_HUMAN	UMP-CMP kinase OS=Homo sapiens OX=9606 GN=CMPK1 PE=1 SV=3	17.92	7	7	Oxidation (M)	9034.2	5676.1	6069.1	14618	22753	13419
P11177	ODPB_HUMAN	Pyruvate dehydrogenase E1 component subunit beta mitochondrial OS=Homo sapiens OX=9606 GN=PDHB PE=1 SV=3	8.81	7	7	Oxidation (M)	24280	17491	11734	29865	24780	17085
Q13561	DCTN2_HUMAN	Dynactin subunit 2 OS=Homo sapiens OX=9606 GN=DCTN2 PE=1 SV=4	4.99	7	7	Oxidation (M)	9793.9	11614	8821.9	14932	17099	8716.1
P47755	CAZA2_HUMAN	F-actin-capping protein subunit alpha-2 OS=Homo sapiens OX=9606 GN=CAPZA2 PE=1 SV=3	4.87	7	5	Oxidation (M)	1414.2	2302.2	1681.3	5160.6	3419.1	1226.8
P12236	ADT3_HUMAN	ADP/ATP translocase 3 OS=Homo sapiens OX=9606 GN=SLC25A6 PE=1 SV=4	1.19	7	1	Carbamidomethylation; Oxidation (M)	775.6	2303.1	1499.9	2971.6	3835.6	213.79
Q6IBS0	TWF2_HUMAN	Twinfilin-2 OS=Homo sapiens OX=9606 GN=TWF2 PE=1 SV=2	5.93	7	6	Carbamidomethylation	3704.7	4693.7	2234.7	8328.3	7755.4	3224.5
O15173	PGRC2_HUMAN	Membrane-associated progesterone receptor component 2 OS=Homo sapiens OX=9606 GN=PGRMC2 PE=1 SV=1	2.82	7	7	Oxidation (M)	15720	6116	11173	19014	14342	15152
P25787	PSA2_HUMAN	Proteasome subunit alpha type-2 OS=Homo sapiens OX=9606 GN=PSMA2 PE=1 SV=2	5.71	7	7	Oxidation (M)	5802.7	8303.3	3904.8	14572	10973	6331.7
P62070	RRAS2_HUMAN	Ras-related protein R-Ras2 OS=Homo sapiens OX=9606 GN=RRAS2 PE=1 SV=1	21.74	7	4	Oxidation (M)	4107.4	3699.6	1076.1	12031	14608	5044.9
Q15459	SF3A1_HUMAN	Splicing factor 3A subunit 1 OS=Homo sapiens OX=9606 GN=SF3A1 PE=1 SV=1	2.49	7	7	Oxidation (M)	4297.7	4476.9	3048.7	5117.6	6969	4396.4
P43304	GPDM_HUMAN	Glycerol-3-phosphate dehydrogenase mitochondrial OS=Homo sapiens OX=9606 GN=GPD2 PE=1 SV=3	17.32	7	7	Oxidation (M)	6002.6	7362.5	5004.6	19047	17516	10173
P21399	ACOC_HUMAN	Cytoplasmic aconitate hydratase OS=Homo sapiens OX=9606 GN=ACO1 PE=1 SV=3	1.37	7	7	Oxidation (M)	4373.2	6429	4354.8	6008.4	6673.6	2280.4
P55809	SCOT1_HUMAN	Succinyl-CoA:3-ketoacid coenzyme A transferase 1 mitochondrial OS=Homo sapiens OX=9606 GN=OXCT1 PE=1 SV=1	3.9	7	7	Oxidation (M)	6307.3	5011.8	4151.5	12440	10663	6432.3
Q9BS26	ERP44_HUMAN	Endoplasmic reticulum resident protein 44 OS=Homo sapiens OX=9606 GN=ERP44 PE=1 SV=1	2.21	7	7	Carbamidomethylation	11519	5490.4	5666.9	10175	10629	13582
P14550	AK1A1_HUMAN	Aldo-keto reductase family 1 member A1 OS=Homo sapiens OX=9606 GN=AKR1A1 PE=1 SV=3	7.81	7	6	Oxidation (M)	7500.6	9133.7	6025.2	18073	15053	10577
P10301	RRAS_HUMAN	Ras-related protein R-Ras OS=Homo sapiens OX=9606 GN=RRAS PE=1 SV=1	22.95	7	4	Carbamidomethylation; Oxidation (M)	5351.4	5333.7	2791	13088	16724	7302
Q9Y285	SYFA_HUMAN	Phenylalanine--tRNA ligase alpha subunit OS=Homo sapiens OX=9606 GN=FARSA PE=1 SV=3	12.78	7	7	Oxidation (M)	1585.3	2912.6	1213.4	6499.6	9264.7	3728.3
P37802	TAGL2_HUMAN	Transgelin-2 OS=Homo sapiens OX=9606 GN=TAGLN2 PE=1 SV=3	3.27	7	7	Oxidation (M)	33301	20466	12252	37132	31694	35057
P13861	KAP2_HUMAN	cAMP-dependent protein kinase type II-alpha regulatory subunit OS=Homo sapiens OX=9606 GN=PRKAR2A PE=1 SV=2	4.41	7	5	Oxidation (M)	3603.8	2158.2	1103.6	5428.3	4434.1	3684.1
P08865	RSSA_HUMAN	40S ribosomal protein SA OS=Homo sapiens OX=9606 GN=RPSA PE=1 SV=4	10.42	7	7	Carbamidomethylation; Oxidation (M)	14673	12736	8820.5	22255	20517	15449
Q9NZB2	F120A_HUMAN	Constitutive coactivator of PPAR-gamma-like protein 1 OS=Homo sapiens OX=9606 GN=FAM120A PE=1 SV=2	3.47	7	7	Oxidation (M)	1175.3	3471.9	744.24	3655.1	6448.7	1554.8
P48147	PPCE_HUMAN	Prolyl endopeptidase OS=Homo sapiens OX=9606 GN=PREP PE=1 SV=2	12.57	7	7	Carbamidomethylation	9190.2	8394.7	5947.5	16648	17361	8977.6
P20073	ANXA7_HUMAN	Annexin A7 OS=Homo sapiens OX=9606 GN=ANXA7 PE=1 SV=3	8.41	7	7	Carbamidomethylation; Oxidation (M)	6359.7	3869	3007.8	12701	11934	5706.8
Q53GQ0	DHB12_HUMAN	Very-long-chain 3-oxoacyl-CoA reductase OS=Homo sapiens OX=9606 GN=HSD17B12 PE=1 SV=2	19.68	7	7	Carbamidomethylation; Oxidation (M)	7224.7	9812.4	5283.2	15060	19106	12146
P55209	NP1L1_HUMAN	Nucleosome assembly protein 1-like 1 OS=Homo sapiens OX=9606 GN=NAP1L1 PE=1 SV=1	19.76	7	6	Oxidation (M)	6044.2	14002	9288	19649	18492	10058
P11766	ADHX_HUMAN	Alcohol dehydrogenase class-3 OS=Homo sapiens OX=9606 GN=ADH5 PE=1 SV=4	28.79	7	7	Carbamidomethylation; Oxidation (M)	11787	8568.4	7882.1	21150	18790	12465
Q15233	NONO_HUMAN	Non-POU domain-containing octamer-binding protein OS=Homo sapiens OX=9606 GN=NONO PE=1 SV=4	12.08	7	7	Oxidation (M)	12297	16348	10780	26848	31558	14975
P04899	GNAI2_HUMAN	Guanine nucleotide-binding protein G(i) subunit alpha-2 OS=Homo sapiens OX=9606 GN=GNAI2 PE=1 SV=3	32.42	7	5	Carbamidomethylation; Oxidation (M)	6917.3	7565.3	6770.5	13868	10296	10542
P61163	ACTZ_HUMAN	Alpha-centractin OS=Homo sapiens OX=9606 GN=ACTR1A PE=1 SV=1	6.68	7	2	Carbamidomethylation; Oxidation (M)	6771.2	10325	7230	17475	16042	6852.6
P09622	DLDH_HUMAN	Dihydrolipoyl dehydrogenase mitochondrial OS=Homo sapiens OX=9606 GN=DLD PE=1 SV=2	3.91	7	7	Carbamidomethylation; Oxidation (M)	6897.9	7529.8	5670.9	14946	14151	8019.9
Q9BR76	COR1B_HUMAN	Coronin-1B OS=Homo sapiens OX=9606 GN=CORO1B PE=1 SV=1	16.4	7	7	Oxidation (M)	11076	10277	3680.5	26425	23338	12387
P11233	RALA_HUMAN	Ras-related protein Ral-A OS=Homo sapiens OX=9606 GN=RALA PE=1 SV=1	15.82	7	2	Oxidation (M)	2744.7	2951.2	2220.5	7252.7	8325.3	4456.9
Q9P0L0	VAPA_HUMAN	Vesicle-associated membrane protein-associated protein A OS=Homo sapiens OX=9606 GN=VAPA PE=1 SV=3	11.29	7	6	Oxidation (M)	7504.6	5475.5	1750.5	11897	12578	11791
P38117	ETFB_HUMAN	Electron transfer flavoprotein subunit beta OS=Homo sapiens OX=9606 GN=ETFB PE=1 SV=3	5.46	7	7		13130	12389	7701.6	18708	17235	17823
P48047	ATPO_HUMAN	ATP synthase subunit O mitochondrial OS=Homo sapiens OX=9606 GN=ATP5PO PE=1 SV=1	4.92	7	7	Carbamidomethylation; Oxidation (M)	14128	13689	5219	19405	11959	17204
P12235	ADT1_HUMAN	ADP/ATP translocase 1 OS=Homo sapiens OX=9606 GN=SLC25A4 PE=1 SV=4	8.3	7	1	Carbamidomethylation; Oxidation (M)	0	0	0	334.39	0	0
Q9Y3F4	STRAP_HUMAN	Serine-threonine kinase receptor-associated protein OS=Homo sapiens OX=9606 GN=STRAP PE=1 SV=1	1.2	7	7	Oxidation (M)	7736.8	7965.6	4427.9	8748.7	10143	4841.3
P17174	AATC_HUMAN	Aspartate aminotransferase cytoplasmic OS=Homo sapiens OX=9606 GN=GOT1 PE=1 SV=3	8.41	7	7		4867.3	3215.7	1634.6	9246.3	7427.8	4423.1
Q0ZGT2	NEXN_HUMAN	Nexilin OS=Homo sapiens OX=9606 GN=NEXN PE=1 SV=1	2.94	7	7	Oxidation (M)	2169.4	872.56	1042.3	4226.1	4134.5	1434.6
P23141	EST1_HUMAN	Liver carboxylesterase 1 OS=Homo sapiens OX=9606 GN=CES1 PE=1 SV=2	6.75	7	7	Oxidation (M)	1938.5	2037.2	2712	6677.1	6406.7	2519.3
Q9UM54	MYO6_HUMAN	Unconventional myosin-VI OS=Homo sapiens OX=9606 GN=MYO6 PE=1 SV=4	2.28	7	7		3431.8	3513.2	1721.5	3825.4	6345.3	3494.3
Q9Y6G9	DC1L1_HUMAN	Cytoplasmic dynein 1 light intermediate chain 1 OS=Homo sapiens OX=9606 GN=DYNC1LI1 PE=1 SV=3	9.66	7	7	Oxidation (M)	5820.6	3244	1987.6	13789	14373	6250.2
O00469	PLOD2_HUMAN	Procollagen-lysine 2-oxoglutarate 5-dioxygenase 2 OS=Homo sapiens OX=9606 GN=PLOD2 PE=1 SV=2	8.02	7	7	Oxidation (M)	10487	3168.2	3550.8	13726	13992	11621
P31937	3HIDH_HUMAN	3-hydroxyisobutyrate dehydrogenase mitochondrial OS=Homo sapiens OX=9606 GN=HIBADH PE=1 SV=2	4.98	7	7	Oxidation (M)	10338	5601.2	4763.6	13573	13437	9164.3
O15371	EIF3D_HUMAN	Eukaryotic translation initiation factor 3 subunit D OS=Homo sapiens OX=9606 GN=EIF3D PE=1 SV=1	3.99	7	7	Oxidation (M)	5426.3	6716.8	2702.5	10660	7632.5	9222.4
P18621	RL17_HUMAN	60S ribosomal protein L17 OS=Homo sapiens OX=9606 GN=RPL17 PE=1 SV=3	11.13	7	7	Carbamidomethylation; Oxidation (M)	6107.6	9445.2	4260.2	12919	22195	9456.9
Q13838	DX39B_HUMAN	Spliceosome RNA helicase DDX39B OS=Homo sapiens OX=9606 GN=DDX39B PE=1 SV=1	6.36	7	7	Oxidation (M)	1646.4	6317.2	2926.5	8471.3	6745.6	5698.7
Q8N1G4	LRC47_HUMAN	Leucine-rich repeat-containing protein 47 OS=Homo sapiens OX=9606 GN=LRRC47 PE=1 SV=1	1.02	7	7		6409	10914	6397.3	11307	11691	13437
A1X283	SPD2B_HUMAN	SH3 and PX domain-containing protein 2B OS=Homo sapiens OX=9606 GN=SH3PXD2B PE=1 SV=3	0.66	7	7	Oxidation (M)	8388.2	9734.2	2938.5	12044	8627.2	4939.4
Q16720	AT2B3_HUMAN	Plasma membrane calcium-transporting ATPase 3 OS=Homo sapiens OX=9606 GN=ATP2B3 PE=1 SV=3	0.82	7	1	Carbamidomethylation; Oxidation (M)	2194.5	755.05	638.92	131.57	948.97	1561.3
P09601	HMOX1_HUMAN	Heme oxygenase 1 OS=Homo sapiens OX=9606 GN=HMOX1 PE=1 SV=1	13.4	7	7	Oxidation (M)	2506.3	1972.3	611.16	5249.3	6373.9	4477.1
P22234	PUR6_HUMAN	Multifunctional protein ADE2 OS=Homo sapiens OX=9606 GN=PAICS PE=1 SV=3	14.51	7	7	Oxidation (M)	8779.5	4980	4072	13760	14021	10677
Q9HCC0	MCCB_HUMAN	Methylcrotonoyl-CoA carboxylase beta chain mitochondrial OS=Homo sapiens OX=9606 GN=MCCC2 PE=1 SV=1	3.19	7	7	Carbamidomethylation; Oxidation (M)	1747.4	3326	2342.1	5607.9	5236.9	2673.1
P32119	PRDX2_HUMAN	Peroxiredoxin-2 OS=Homo sapiens OX=9606 GN=PRDX2 PE=1 SV=5	4.62	7	6		16882	9359.2	8217.6	20016	20974	14159
P09429	HMGB1_HUMAN	High mobility group protein B1 OS=Homo sapiens OX=9606 GN=HMGB1 PE=1 SV=3	7.34	7	7	Carbamidomethylation; Oxidation (M)	3753.7	3092.2	642.36	6484.1	12774	6258.1
P63092	GNAS2_HUMAN	Guanine nucleotide-binding protein G(s) subunit alpha isoforms short OS=Homo sapiens OX=9606 GN=GNAS PE=1 SV=1	11.37	7	6	Oxidation (M)	4521.3	1240.3	2916.1	7304.8	9669.9	5604.9
O94925	GLSK_HUMAN	Glutaminase kidney isoform mitochondrial OS=Homo sapiens OX=9606 GN=GLS PE=1 SV=1	2.12	7	7	Carbamidomethylation; Oxidation (M)	4627.3	3608.7	2329.9	6455.5	6908.4	5128.8
P63151	2ABA_HUMAN	Serine/threonine-protein phosphatase 2A 55 kDa regulatory subunit B alpha isoform OS=Homo sapiens OX=9606 GN=PPP2R2A PE=1 SV=1	10.69	7	7	Oxidation (M)	5029	3595.5	2135.6	12734	11290	7020.2
P16278	BGAL_HUMAN	Beta-galactosidase OS=Homo sapiens OX=9606 GN=GLB1 PE=1 SV=2	4.9	7	7	Oxidation (M)	5288	5986	5277.4	9278.9	6477.4	13618
P42566	EPS15_HUMAN	Epidermal growth factor receptor substrate 15 OS=Homo sapiens OX=9606 GN=EPS15 PE=1 SV=2	10.2	7	7	Oxidation (M)	1112.8	1734.4	1430.1	4440.4	4834.4	1169.4
P24539	AT5F1_HUMAN	ATP synthase F(0) complex subunit B1 mitochondrial OS=Homo sapiens OX=9606 GN=ATP5PB PE=1 SV=2	18.21	7	7	Oxidation (M)	5707.1	2680	754.59	15069	14868	9853.5
P60660	MYL6_HUMAN	Myosin light polypeptide 6 OS=Homo sapiens OX=9606 GN=MYL6 PE=1 SV=2	1.07	7	7	Carbamidomethylation; Oxidation (M)	42298	21561	16740	37435	37514	28536
P36955	PEDF_HUMAN	Pigment epithelium-derived factor OS=Homo sapiens OX=9606 GN=SERPINF1 PE=1 SV=4	5.84	7	7	Oxidation (M)	6476.7	5924.7	6548.7	15985	10230	10970
P02511	CRYAB_HUMAN	Alpha-crystallin B chain OS=Homo sapiens OX=9606 GN=CRYAB PE=1 SV=2	41.5	7	7	Oxidation (M)	42634	29050	17657	61642	62534	42604
P17844	DDX5_HUMAN	Probable ATP-dependent RNA helicase DDX5 OS=Homo sapiens OX=9606 GN=DDX5 PE=1 SV=1	5.56	7	5	Oxidation (M)	1132.7	1450.2	533.56	1821.4	1960.2	2522.4
P20339	RAB5A_HUMAN	Ras-related protein Rab-5A OS=Homo sapiens OX=9606 GN=RAB5A PE=1 SV=2	8.85	7	4	Oxidation (M)	4280	7114.4	1775.1	10467	14323	4133.7
P53992	SC24C_HUMAN	Protein transport protein Sec24C OS=Homo sapiens OX=9606 GN=SEC24C PE=1 SV=3	8.42	7	7	Oxidation (M)	4863.9	1747.2	710.64	11341	5102.7	6737.8
O75643	U520_HUMAN	U5 small nuclear ribonucleoprotein 200 kDa helicase OS=Homo sapiens OX=9606 GN=SNRNP200 PE=1 SV=2	6.64	7	7	Oxidation (M)	1100.8	2178.2	1525.3	3754.8	5352	1794.3
O43865	SAHH2_HUMAN	S-adenosylhomocysteine hydrolase-like protein 1 OS=Homo sapiens OX=9606 GN=AHCYL1 PE=1 SV=2	7.94	7	3	Oxidation (M)	846.41	3478.8	202	5279.5	4946.7	2443.1
P02786	TFR1_HUMAN	Transferrin receptor protein 1 OS=Homo sapiens OX=9606 GN=TFRC PE=1 SV=2	6.58	7	7		3570.2	5076.6	2276.8	8670.4	7061.4	4342.6
P13807	GYS1_HUMAN	Glycogen [starch] synthase muscle OS=Homo sapiens OX=9606 GN=GYS1 PE=1 SV=2	12.4	7	7		3265.5	4318	1589.6	10029	11811	5290.5
Q5XKE5	K2C79_HUMAN	Keratin type II cytoskeletal 79 OS=Homo sapiens OX=9606 GN=KRT79 PE=1 SV=2	1.38	7	1	Oxidation (M)	69.707	294.44	214.09	48.76	129.75	173.73
P50213	IDH3A_HUMAN	Isocitrate dehydrogenase [NAD] subunit alpha mitochondrial OS=Homo sapiens OX=9606 GN=IDH3A PE=1 SV=1	5.27	7	7	Oxidation (M)	3044.1	4535.3	3891.4	9253.4	8616.4	5031.3
Q14008	CKAP5_HUMAN	Cytoskeleton-associated protein 5 OS=Homo sapiens OX=9606 GN=CKAP5 PE=1 SV=3	1.82	7	7	Oxidation (M)	1235.2	2309.3	1334.4	2851.7	4732.2	781.57
O75533	SF3B1_HUMAN	Splicing factor 3B subunit 1 OS=Homo sapiens OX=9606 GN=SF3B1 PE=1 SV=3	5.49	7	7		386.75	1490.4	725.61	2305.1	4642.1	849.33
Q92888	ARHG1_HUMAN	Rho guanine nucleotide exchange factor 1 OS=Homo sapiens OX=9606 GN=ARHGEF1 PE=1 SV=2	12.71	7	7	Oxidation (M)	130.67	1351.8	250.99	2232	2864.3	1267.6
P06753	TPM3_HUMAN	Tropomyosin alpha-3 chain OS=Homo sapiens OX=9606 GN=TPM3 PE=1 SV=2	11.52	7	4	Oxidation (M)	4014.3	721.66	236.96	5465	5652.2	2566.3
P06756	ITAV_HUMAN	Integrin alpha-V OS=Homo sapiens OX=9606 GN=ITGAV PE=1 SV=2	4.73	7	7	Carbamidomethylation; Oxidation (M)	3381.8	2485.4	2595.8	10876	5448.9	4682.6
O94874	UFL1_HUMAN	E3 UFM1-protein ligase 1 OS=Homo sapiens OX=9606 GN=UFL1 PE=1 SV=2	2.37	7	7	Oxidation (M)	2290.4	5043	1867.4	6104.7	7620.9	4782.6
Q92973	TNPO1_HUMAN	Transportin-1 OS=Homo sapiens OX=9606 GN=TNPO1 PE=1 SV=2	13.22	7	7	Oxidation (M)	1318.3	3610.9	2002	10901	9795.1	4219.7
Q9ULC5	ACSL5_HUMAN	Long-chain-fatty-acid--CoA ligase 5 OS=Homo sapiens OX=9606 GN=ACSL5 PE=1 SV=1	10.46	7	5	Oxidation (M)	2527.3	24341	17599	3963.4	3091	3394.3
P39019	RS19_HUMAN	40S ribosomal protein S19 OS=Homo sapiens OX=9606 GN=RPS19 PE=1 SV=2	0.73	7	7		4594.6	11843	4148.1	9297	8850.7	8715.3
Q16836	HCDH_HUMAN	Hydroxyacyl-coenzyme A dehydrogenase mitochondrial OS=Homo sapiens OX=9606 GN=HADH PE=1 SV=3	6.06	7	7	Oxidation (M)	12409	26598	11921	28866	28129	19284
P52630	STAT2_HUMAN	Signal transducer and activator of transcription 2 OS=Homo sapiens OX=9606 GN=STAT2 PE=1 SV=1	13.46	7	7	Oxidation (M)	976.23	1979.4	1325.9	7269.9	8057.4	4230.4
O43237	DC1L2_HUMAN	Cytoplasmic dynein 1 light intermediate chain 2 OS=Homo sapiens OX=9606 GN=DYNC1LI2 PE=1 SV=1	3.74	7	7	Carbamidomethylation; Oxidation (M)	3703.8	877	1082.8	5310.4	5127.4	3240.3
Q9Y6Y8	S23IP_HUMAN	SEC23-interacting protein OS=Homo sapiens OX=9606 GN=SEC23IP PE=1 SV=1	4.97	7	7	Oxidation (M)	2749.3	3917.4	2850.1	11147	9732.1	3936.6
O75306	NDUS2_HUMAN	NADH dehydrogenase [ubiquinone] iron-sulfur protein 2 mitochondrial OS=Homo sapiens OX=9606 GN=NDUFS2 PE=1 SV=2	0.34	7	7	Oxidation (M)	2473.4	4524.5	8591	9023.5	9829.6	2204.5
O95819	M4K4_HUMAN	Mitogen-activated protein kinase kinase kinase kinase 4 OS=Homo sapiens OX=9606 GN=MAP4K4 PE=1 SV=2	14.52	7	7	Oxidation (M)	1047	902.33	984.01	5134.6	7189.6	2312.7
O95302	FKBP9_HUMAN	Peptidyl-prolyl cis-trans isomerase FKBP9 OS=Homo sapiens OX=9606 GN=FKBP9 PE=1 SV=2	5.46	7	7	Carbamidomethylation; Oxidation (M)	7483.8	1891.5	2757.5	6918.6	4687.2	6282.9
P51572	BAP31_HUMAN	B-cell receptor-associated protein 31 OS=Homo sapiens OX=9606 GN=BCAP31 PE=1 SV=3	40.08	7	7	Oxidation (M)	6132	346.55	60.195	13097	19018	10376
P46781	RS9_HUMAN	40S ribosomal protein S9 OS=Homo sapiens OX=9606 GN=RPS9 PE=1 SV=3	4.33	7	7		4134.9	9539.3	5662.8	11218	17797	12359
Q76M96	CCD80_HUMAN	Coiled-coil domain-containing protein 80 OS=Homo sapiens OX=9606 GN=CCDC80 PE=1 SV=1	4.97	7	7	Oxidation (M)	3667.7	2502.9	4185	5018.8	9242.7	6266.4
Q9UNM6	PSD13_HUMAN	26S proteasome non-ATPase regulatory subunit 13 OS=Homo sapiens OX=9606 GN=PSMD13 PE=1 SV=2	12.98	7	7	Carbamidomethylation; Oxidation (M)	1467.9	2118.2	1277.1	6942.4	7843.7	2399.5
Q5JRA6	TGO1_HUMAN	Transport and Golgi organization protein 1 homolog OS=Homo sapiens OX=9606 GN=MIA3 PE=1 SV=1	30.71	7	7		2003.3	1308.2	2207.5	9409.4	16291	7334.8
Q6DD88	ATLA3_HUMAN	Atlastin-3 OS=Homo sapiens OX=9606 GN=ATL3 PE=1 SV=1	17.47	6	6	Oxidation (M)	3628.9	3395.6	3718.4	13872	18959	6282.5
Q03518	TAP1_HUMAN	Antigen peptide transporter 1 OS=Homo sapiens OX=9606 GN=TAP1 PE=1 SV=2	31.5	6	6	Oxidation (M)	203.71	1012.5	227.95	10542	11929	5234.8
Q12931	TRAP1_HUMAN	Heat shock protein 75 kDa mitochondrial OS=Homo sapiens OX=9606 GN=TRAP1 PE=1 SV=3	5.03	6	6	Oxidation (M)	8761.8	6297.5	4238.1	10358	9818.7	6944.8
Q9NY33	DPP3_HUMAN	Dipeptidyl peptidase 3 OS=Homo sapiens OX=9606 GN=DPP3 PE=1 SV=2	10.81	6	6		6693.6	6328.3	3823.4	14548	13185	7683.7
P20908	CO5A1_HUMAN	Collagen alpha-1(V) chain OS=Homo sapiens OX=9606 GN=COL5A1 PE=1 SV=3	3.04	6	5	Oxidation (M)	3267.1	3274.8	2223.8	2484.5	2134.7	1171.4
P27348	1433T_HUMAN	14-3-3 protein theta OS=Homo sapiens OX=9606 GN=YWHAQ PE=1 SV=1	5.15	6	4	Carbamidomethylation; Oxidation (M)	4688.5	1897.8	893.4	5312.2	5151	3802.6
O75396	SC22B_HUMAN	Vesicle-trafficking protein SEC22b OS=Homo sapiens OX=9606 GN=SEC22B PE=1 SV=4	19.72	6	6	Oxidation (M)	32366	37359	21529	64555	77775	46595
Q9Y5X1	SNX9_HUMAN	Sorting nexin-9 OS=Homo sapiens OX=9606 GN=SNX9 PE=1 SV=1	3.89	6	6	Oxidation (M)	2867.9	1790.8	1010.1	4832.7	4571.6	2442.8
P51648	AL3A2_HUMAN	Aldehyde dehydrogenase family 3 member A2 OS=Homo sapiens OX=9606 GN=ALDH3A2 PE=1 SV=1	10.06	6	6	Oxidation (M)	3275.8	8702.6	8001.6	12637	13314	9315.4
P36957	ODO2_HUMAN	Dihydrolipoyllysine-residue succinyltransferase component of 2-oxoglutarate dehydrogenase complex mitochondrial OS=Homo sapiens OX=9606 GN=DLST PE=1 SV=4	9	6	6	Oxidation (M)	10363	2192	1519.4	12367	13243	6823.2
O43852	CALU_HUMAN	Calumenin OS=Homo sapiens OX=9606 GN=CALU PE=1 SV=2	4.4	6	6		4229.8	2999.3	983.59	6281.7	6491.5	3646.9
P00390	GSHR_HUMAN	Glutathione reductase mitochondrial OS=Homo sapiens OX=9606 GN=GSR PE=1 SV=2	6.99	6	6	Oxidation (M)	5771.1	5113.8	3007.9	9303.3	8840	6591.4
Q96JJ7	TMX3_HUMAN	Protein disulfide-isomerase TMX3 OS=Homo sapiens OX=9606 GN=TMX3 PE=1 SV=2	9.61	6	6	Oxidation (M)	2090.2	1270.7	1183.7	5124.2	4977.3	3849.1
Q5K4L6	S27A3_HUMAN	Solute carrier family 27 member 3 OS=Homo sapiens OX=9606 GN=SLC27A3 PE=1 SV=4	21.83	6	6	Carbamidomethylation	3635.6	2556.6	2825.9	13068	12611	8153.4
P39023	RL3_HUMAN	60S ribosomal protein L3 OS=Homo sapiens OX=9606 GN=RPL3 PE=1 SV=2	2.46	6	6	Oxidation (M)	5071.6	19071	7844.3	12616	29232	10477
P10644	KAP0_HUMAN	cAMP-dependent protein kinase type I-alpha regulatory subunit OS=Homo sapiens OX=9606 GN=PRKAR1A PE=1 SV=1	27.16	6	5	Oxidation (M)	9370.8	14402	8279.7	22104	20937	9921.6
P62753	RS6_HUMAN	40S ribosomal protein S6 OS=Homo sapiens OX=9606 GN=RPS6 PE=1 SV=1	29.36	6	6	Oxidation (M)	8100.6	16379	6311.5	18334	32038	22499
P15104	GLNA_HUMAN	Glutamine synthetase OS=Homo sapiens OX=9606 GN=GLUL PE=1 SV=4	0.33	6	6	Carbamidomethylation; Oxidation (M)	5325	4314.3	3550.2	4027	7759.5	4653.2
P24752	THIL_HUMAN	Acetyl-CoA acetyltransferase mitochondrial OS=Homo sapiens OX=9606 GN=ACAT1 PE=1 SV=1	7.39	6	6	Oxidation (M)	7677.8	3158.3	3557.8	11707	12002	5939.5
P08708	RS17_HUMAN	40S ribosomal protein S17 OS=Homo sapiens OX=9606 GN=RPS17 PE=1 SV=2	4.94	6	6	Carbamidomethylation; Oxidation (M)	4717.5	11246	4425	11928	20123	7705.2
P28482	MK01_HUMAN	Mitogen-activated protein kinase 1 OS=Homo sapiens OX=9606 GN=MAPK1 PE=1 SV=3	4.24	6	4	Oxidation (M)	3762.1	2736.7	1112.6	5161	3503.4	5157.8
Q99729	ROAA_HUMAN	Heterogeneous nuclear ribonucleoprotein A/B OS=Homo sapiens OX=9606 GN=HNRNPAB PE=1 SV=2	9.63	6	5	Carbamidomethylation; Oxidation (M)	2900.7	1985.1	1365.6	6381.4	7059	1595.3
Q96CS3	FAF2_HUMAN	FAS-associated factor 2 OS=Homo sapiens OX=9606 GN=FAF2 PE=1 SV=2	4.5	6	6	Carbamidomethylation; Oxidation (M)	1040.4	1677.6	556.15	3176.4	4750.7	988.67
P52597	HNRPF_HUMAN	Heterogeneous nuclear ribonucleoprotein F OS=Homo sapiens OX=9606 GN=HNRNPF PE=1 SV=3	10.23	6	4	Carbamidomethylation; Oxidation (M)	5074.5	8049.5	5366.2	15633	15702	6607.4
O75821	EIF3G_HUMAN	Eukaryotic translation initiation factor 3 subunit G OS=Homo sapiens OX=9606 GN=EIF3G PE=1 SV=2	5.19	6	6		8290.2	3844.4	2543.8	10302	10453	7188.1
Q14103	HNRPD_HUMAN	Heterogeneous nuclear ribonucleoprotein D0 OS=Homo sapiens OX=9606 GN=HNRNPD PE=1 SV=1	46.22	6	6	Carbamidomethylation; Oxidation (M)	11430	11162	5245	23909	19122	10114
Q7L014	DDX46_HUMAN	Probable ATP-dependent RNA helicase DDX46 OS=Homo sapiens OX=9606 GN=DDX46 PE=1 SV=2	6.77	6	6	Oxidation (M)	3367	2733.8	1384.4	5766.7	7001.9	4978.2
P84095	RHOG_HUMAN	Rho-related GTP-binding protein RhoG OS=Homo sapiens OX=9606 GN=RHOG PE=1 SV=1	15.54	6	6	Carbamidomethylation	2237.3	3561.1	2045.1	9679.3	12597	5178.2
Q9NR19	ACSA_HUMAN	Acetyl-coenzyme A synthetase cytoplasmic OS=Homo sapiens OX=9606 GN=ACSS2 PE=1 SV=1	4.32	6	6	Oxidation (M)	7531.1	5054.7	3857	9726.7	13467	6165.5
Q9UJZ1	STML2_HUMAN	Stomatin-like protein 2 mitochondrial OS=Homo sapiens OX=9606 GN=STOML2 PE=1 SV=1	12.35	6	6	Oxidation (M)	9774.1	6241.5	2576.9	12875	16466	8632.5
Q92930	RAB8B_HUMAN	Ras-related protein Rab-8B OS=Homo sapiens OX=9606 GN=RAB8B PE=1 SV=2	4.32	6	2	Oxidation (M)	178.81	1639.8	1576.9	3234	4758.7	810.59
Q14165	MLEC_HUMAN	Malectin OS=Homo sapiens OX=9606 GN=MLEC PE=1 SV=1	8.33	6	6	Carbamidomethylation; Oxidation (M)	4241.8	1975.3	1480.1	9409.4	9152.7	6559.8
Q16401	PSMD5_HUMAN	26S proteasome non-ATPase regulatory subunit 5 OS=Homo sapiens OX=9606 GN=PSMD5 PE=1 SV=3	6.77	6	6	Carbamidomethylation; Oxidation (M)	1398.5	2445.7	1916.4	5008.3	5337.1	3948.3
Q9Y6C2	EMIL1_HUMAN	EMILIN-1 OS=Homo sapiens OX=9606 GN=EMILIN1 PE=1 SV=3	4.72	6	6		1611.1	1905.1	1007.1	2995.4	3600.4	2994
Q14166	TTL12_HUMAN	Tubulin--tyrosine ligase-like protein 12 OS=Homo sapiens OX=9606 GN=TTLL12 PE=1 SV=2	2.06	6	6		4646.2	9364.1	4344.9	10066	11232	5257.1
O14841	OPLA_HUMAN	5-oxoprolinase OS=Homo sapiens OX=9606 GN=OPLAH PE=1 SV=3	5.81	6	6		993.65	1757.1	709.88	3259.6	4221.2	2354.5
Q9NR45	SIAS_HUMAN	Sialic acid synthase OS=Homo sapiens OX=9606 GN=NANS PE=1 SV=2	6.45	6	6	Carbamidomethylation; Oxidation (M)	6136.3	4935.6	5324.5	11627	11337	6949.7
Q15811	ITSN1_HUMAN	Intersectin-1 OS=Homo sapiens OX=9606 GN=ITSN1 PE=1 SV=3	2.13	6	6		4038.4	4216	2911.8	5571.8	8092.3	4694
Q13045	FLII_HUMAN	Protein flightless-1 homolog OS=Homo sapiens OX=9606 GN=FLII PE=1 SV=2	8.26	6	6	Oxidation (M)	1269	5310.2	1982.9	8514.7	9057.6	4439.4
O95336	6PGL_HUMAN	6-phosphogluconolactonase OS=Homo sapiens OX=9606 GN=PGLS PE=1 SV=2	8.13	6	6		9720.8	9741.7	5333	13446	13396	10514
P61586	RHOA_HUMAN	Transforming protein RhoA OS=Homo sapiens OX=9606 GN=RHOA PE=1 SV=1	13.81	6	6	Carbamidomethylation; Oxidation (M)	10819	6940.7	1029.3	16592	15528	12742
O14558	HSPB6_HUMAN	Heat shock protein beta-6 OS=Homo sapiens OX=9606 GN=HSPB6 PE=1 SV=2	0.98	6	6		15312	5927.5	2785.7	9190.6	10804	11766
P31323	KAP3_HUMAN	cAMP-dependent protein kinase type II-beta regulatory subunit OS=Homo sapiens OX=9606 GN=PRKAR2B PE=1 SV=3	6.04	6	4	Oxidation (M)	2407.9	2176.4	2211.8	6016.9	4720	3320.3
Q16698	DECR_HUMAN	2 4-dienoyl-CoA reductase mitochondrial OS=Homo sapiens OX=9606 GN=DECR1 PE=1 SV=1	0.84	6	6		10854	7552	4121	11100	8069.5	8953.1
P54819	KAD2_HUMAN	Adenylate kinase 2 mitochondrial OS=Homo sapiens OX=9606 GN=AK2 PE=1 SV=2	3.73	6	6	Oxidation (M)	4743.3	1587	1872	5976.3	6069.4	3138.5
Q15393	SF3B3_HUMAN	Splicing factor 3B subunit 3 OS=Homo sapiens OX=9606 GN=SF3B3 PE=1 SV=4	1.66	6	6	Oxidation (M)	5073.6	2855.6	4950.8	4473.9	4728.9	3042.3
P11310	ACADM_HUMAN	Medium-chain specific acyl-CoA dehydrogenase mitochondrial OS=Homo sapiens OX=9606 GN=ACADM PE=1 SV=1	0.81	6	6		14687	8255.7	4440.3	12179	10107	9997.9
Q9BRX8	PXL2A_HUMAN	Peroxiredoxin-like 2A OS=Homo sapiens OX=9606 GN=PRXL2A PE=1 SV=3	8.17	6	6	Oxidation (M)	7496.6	5866.8	6039.4	14060	13323	6251.7
P30040	ERP29_HUMAN	Endoplasmic reticulum resident protein 29 OS=Homo sapiens OX=9606 GN=ERP29 PE=1 SV=4	11.83	6	6	Oxidation (M)	17201	8866.2	9658.4	25285	20693	16119
P41226	UBA7_HUMAN	Ubiquitin-like modifier-activating enzyme 7 OS=Homo sapiens OX=9606 GN=UBA7 PE=1 SV=2	25.78	6	6	Oxidation (M)	1110.9	931.07	647	7378.8	7278.6	5257
P00491	PNPH_HUMAN	Purine nucleoside phosphorylase OS=Homo sapiens OX=9606 GN=PNP PE=1 SV=2	2.6	6	6	Oxidation (M)	2619.8	6330.2	697.43	7464.6	7011.1	3170.7
P53007	TXTP_HUMAN	Tricarboxylate transport protein mitochondrial OS=Homo sapiens OX=9606 GN=SLC25A1 PE=1 SV=2	13.56	6	6	Oxidation (M)	2227.7	8680.4	2936.4	16287	18831	8820
P61026	RAB10_HUMAN	Ras-related protein Rab-10 OS=Homo sapiens OX=9606 GN=RAB10 PE=1 SV=1	3.23	6	3		1395	3583.7	3937.8	5679	4703.3	3870.4
P61313	RL15_HUMAN	60S ribosomal protein L15 OS=Homo sapiens OX=9606 GN=RPL15 PE=1 SV=2	16.95	6	6		617.29	1502.7	311.4	3193.2	4007.9	3938.4
Q99873	ANM1_HUMAN	Protein arginine N-methyltransferase 1 OS=Homo sapiens OX=9606 GN=PRMT1 PE=1 SV=3	0.18	6	6	Oxidation (M)	3642.9	5485	6162.8	5792.8	6917	4554
P08621	RU17_HUMAN	U1 small nuclear ribonucleoprotein 70 kDa OS=Homo sapiens OX=9606 GN=SNRNP70 PE=1 SV=2	15.79	6	6	Oxidation (M)	416.2	1518.5	1415.2	4380.9	10098	3147.7
P19525	E2AK2_HUMAN	Interferon-induced double-stranded RNA-activated protein kinase OS=Homo sapiens OX=9606 GN=EIF2AK2 PE=1 SV=2	10.38	6	6	Oxidation (M)	751.56	1413.2	694.72	4872.2	7788.7	3223.8
Q9P2R3	ANFY1_HUMAN	Rabankyrin-5 OS=Homo sapiens OX=9606 GN=ANKFY1 PE=1 SV=2	21.68	6	6	Carbamidomethylation; Oxidation (M)	746.93	4100	377.14	10163	11754	3897.2
P20618	PSB1_HUMAN	Proteasome subunit beta type-1 OS=Homo sapiens OX=9606 GN=PSMB1 PE=1 SV=2	12.69	6	6	Oxidation (M)	17233	6568	7026.9	28492	30163	17872
P15880	RS2_HUMAN	40S ribosomal protein S2 OS=Homo sapiens OX=9606 GN=RPS2 PE=1 SV=2	18	6	6	Carbamidomethylation; Oxidation (M)	5519.6	11995	6028.2	18052	25454	14401
Q13347	EIF3I_HUMAN	Eukaryotic translation initiation factor 3 subunit I OS=Homo sapiens OX=9606 GN=EIF3I PE=1 SV=1	11.4	6	6	Oxidation (M)	3693.7	291.89	513.42	5544.8	7290	1833
Q9H3S7	PTN23_HUMAN	Tyrosine-protein phosphatase non-receptor type 23 OS=Homo sapiens OX=9606 GN=PTPN23 PE=1 SV=1	0.13	6	6	Oxidation (M)	1613	2806	1162.7	2174.2	3348.3	1172
P38919	IF4A3_HUMAN	Eukaryotic initiation factor 4A-III OS=Homo sapiens OX=9606 GN=EIF4A3 PE=1 SV=4	5.49	6	4	Oxidation (M)	801.93	541.64	309.79	1245.1	1357.7	1383.1
Q9UEY8	ADDG_HUMAN	Gamma-adducin OS=Homo sapiens OX=9606 GN=ADD3 PE=1 SV=1	7.72	6	6	Oxidation (M)	6070.7	4277.1	5377.2	12659	15066	9733.9
P36542	ATPG_HUMAN	ATP synthase subunit gamma mitochondrial OS=Homo sapiens OX=9606 GN=ATP5F1C PE=1 SV=1	17.83	6	6	Carbamidomethylation; Oxidation (M)	6736.7	8195.8	7246.3	15257	17079	9874.8
Q96I99	SUCB2_HUMAN	Succinate--CoA ligase [GDP-forming] subunit beta mitochondrial OS=Homo sapiens OX=9606 GN=SUCLG2 PE=1 SV=2	2.41	6	6	Oxidation (M)	4560.9	5719.6	1734.6	5656.2	7111.8	4761.7
Q14C86	GAPD1_HUMAN	GTPase-activating protein and VPS9 domain-containing protein 1 OS=Homo sapiens OX=9606 GN=GAPVD1 PE=1 SV=2	2.48	6	6	Carbamidomethylation; Oxidation (M)	764.53	2568	5757.9	9867.4	5035.2	1771.1
Q9P0J0	NDUAD_HUMAN	NADH dehydrogenase [ubiquinone] 1 alpha subcomplex subunit 13 OS=Homo sapiens OX=9606 GN=NDUFA13 PE=1 SV=3	5.1	6	6	Oxidation (M)	5497.2	4627.4	2597.7	10524	12235	4436.6
Q13586	STIM1_HUMAN	Stromal interaction molecule 1 OS=Homo sapiens OX=9606 GN=STIM1 PE=1 SV=3	2.78	6	6		2000	2302.7	2389.7	4163.3	5275.9	2822.7
P62906	RL10A_HUMAN	60S ribosomal protein L10a OS=Homo sapiens OX=9606 GN=RPL10A PE=1 SV=2	15.52	6	6	Oxidation (M)	4093.8	6808.3	2985.9	12533	16972	5750.5
P62879	GBB2_HUMAN	Guanine nucleotide-binding protein G(I)/G(S)/G(T) subunit beta-2 OS=Homo sapiens OX=9606 GN=GNB2 PE=1 SV=3	0.33	6	1	Carbamidomethylation; Oxidation (M)	178.22	108.84	1178.4	637.92	467.73	183.52
Q13464	ROCK1_HUMAN	Rho-associated protein kinase 1 OS=Homo sapiens OX=9606 GN=ROCK1 PE=1 SV=1	2.22	6	2	Carbamidomethylation	86.238	1317.3	862.36	992.51	2328.2	237.97
P51570	GALK1_HUMAN	Galactokinase OS=Homo sapiens OX=9606 GN=GALK1 PE=1 SV=1	3.74	6	6		7128.5	4613.6	4043.6	4860	3688.8	3189.1
Q9Y2W1	TR150_HUMAN	Thyroid hormone receptor-associated protein 3 OS=Homo sapiens OX=9606 GN=THRAP3 PE=1 SV=2	17.82	6	6	Oxidation (M)	981.05	576.28	768.26	2024	5061.3	2144.9
O00154	BACH_HUMAN	Cytosolic acyl coenzyme A thioester hydrolase OS=Homo sapiens OX=9606 GN=ACOT7 PE=1 SV=3	4.47	6	6	Oxidation (M)	2454.5	959.78	1668.6	2799.4	3176.4	3359.1
Q9UI10	EI2BD_HUMAN	Translation initiation factor eIF-2B subunit delta OS=Homo sapiens OX=9606 GN=EIF2B4 PE=1 SV=2	0.5	6	6	Carbamidomethylation	499.17	3229.2	641.17	2086.2	4378.9	1441.4
P78559	MAP1A_HUMAN	Microtubule-associated protein 1A OS=Homo sapiens OX=9606 GN=MAP1A PE=1 SV=6	0.59	6	5		1378.3	2869	1783.2	2448.6	2700.5	1751.4
Q6YP21	KAT3_HUMAN	Kynurenine--oxoglutarate transaminase 3 OS=Homo sapiens OX=9606 GN=KYAT3 PE=1 SV=1	3.38	6	6	Oxidation (M)	4480.7	4149.7	1753.3	5828.3	5917.2	5334.6
Q06323	PSME1_HUMAN	Proteasome activator complex subunit 1 OS=Homo sapiens OX=9606 GN=PSME1 PE=1 SV=1	3.79	6	6		1858.4	1600.5	1582	4662.7	4062.8	1234.8
O75131	CPNE3_HUMAN	Copine-3 OS=Homo sapiens OX=9606 GN=CPNE3 PE=1 SV=1	3.94	6	6	Oxidation (M)	7156.8	5683.4	4354.9	11213	8656.7	7395.9
P09493	TPM1_HUMAN	Tropomyosin alpha-1 chain OS=Homo sapiens OX=9606 GN=TPM1 PE=1 SV=2	9.4	6	2		1700	2274.5	1295	726.39	624.88	144.58
P07741	APT_HUMAN	Adenine phosphoribosyltransferase OS=Homo sapiens OX=9606 GN=APRT PE=1 SV=2	0.42	6	6	Carbamidomethylation; Oxidation (M)	5376.5	10268	5833.7	9913.9	7639	5991.7
P26373	RL13_HUMAN	60S ribosomal protein L13 OS=Homo sapiens OX=9606 GN=RPL13 PE=1 SV=4	12.34	6	6	Oxidation (M)	18325	33625	14784	35149	46968	37791
Q8WWI5	CTL1_HUMAN	Choline transporter-like protein 1 OS=Homo sapiens OX=9606 GN=SLC44A1 PE=1 SV=1	11.66	6	6	Carbamidomethylation; Oxidation (M)	320.3	995.61	844.54	2925.9	4864.9	1474.9
O95340	PAPS2_HUMAN	Bifunctional 3'-phosphoadenosine 5'-phosphosulfate synthase 2 OS=Homo sapiens OX=9606 GN=PAPSS2 PE=1 SV=2	0.15	6	6	Oxidation (M)	2375.4	1972.1	2905.6	2176.1	4244.8	2690.8
P52888	THOP1_HUMAN	Thimet oligopeptidase OS=Homo sapiens OX=9606 GN=THOP1 PE=1 SV=2	9.68	6	6	Oxidation (M)	1571.9	1115.4	569.45	3754	3133.9	1444.1
P54920	SNAA_HUMAN	Alpha-soluble NSF attachment protein OS=Homo sapiens OX=9606 GN=NAPA PE=1 SV=3	9.66	6	6	Carbamidomethylation; Oxidation (M)	3743.9	1385.1	2144	8372.2	8722.2	3312.6
O75592	MYCB2_HUMAN	E3 ubiquitin-protein ligase MYCBP2 OS=Homo sapiens OX=9606 GN=MYCBP2 PE=1 SV=4	3.03	6	6	Oxidation (M)	509.1	1194.4	856.47	1616	1892.8	833.17
P00568	KAD1_HUMAN	Adenylate kinase isoenzyme 1 OS=Homo sapiens OX=9606 GN=AK1 PE=1 SV=3	0.35	6	6	Oxidation (M)	9033.6	4592	3147.5	8266.2	4468	3465.7
P08240	SRPRA_HUMAN	Signal recognition particle receptor subunit alpha OS=Homo sapiens OX=9606 GN=SRPRA PE=1 SV=2	2.95	6	6	Oxidation (M)	2410.8	4057	3007.8	4020.5	6421.1	8838.2
P62826	RAN_HUMAN	GTP-binding nuclear protein Ran OS=Homo sapiens OX=9606 GN=RAN PE=1 SV=3	4.86	6	6		12325	2971.8	2654.2	11193	6384.5	11679
O75477	ERLN1_HUMAN	Erlin-1 OS=Homo sapiens OX=9606 GN=ERLIN1 PE=1 SV=2	4.06	6	4	Oxidation (M)	2847.6	1091.4	2149.8	3840.1	4887.8	3054.5
Q969X5	ERGI1_HUMAN	Endoplasmic reticulum-Golgi intermediate compartment protein 1 OS=Homo sapiens OX=9606 GN=ERGIC1 PE=1 SV=1	21.57	6	6		2548.4	1521.9	996.51	7330.6	8642.5	6575.6
Q16666	IF16_HUMAN	Gamma-interferon-inducible protein 16 OS=Homo sapiens OX=9606 GN=IFI16 PE=1 SV=3	28.67	6	6	Oxidation (M)	449.94	787.27	509.71	7128.3	12006	4287.1
Q13510	ASAH1_HUMAN	Acid ceramidase OS=Homo sapiens OX=9606 GN=ASAH1 PE=1 SV=5	2.46	6	6	Oxidation (M)	5082.8	1983.2	2738.4	7641.8	4610.6	4059
Q92945	FUBP2_HUMAN	Far upstream element-binding protein 2 OS=Homo sapiens OX=9606 GN=KHSRP PE=1 SV=4	3.14	6	6	Oxidation (M)	5117.4	1038.5	1355.9	5606.7	4591.5	2996.8
P47985	UCRI_HUMAN	Cytochrome b-c1 complex subunit Rieske mitochondrial OS=Homo sapiens OX=9606 GN=UQCRFS1 PE=1 SV=2	5.07	6	6	Oxidation (M)	6905.6	5063.1	2069.4	9838.3	10310	4528.3
O75534	CSDE1_HUMAN	Cold shock domain-containing protein E1 OS=Homo sapiens OX=9606 GN=CSDE1 PE=1 SV=2	0.62	6	6		1248.6	1324.1	1808.9	2635.2	2553.5	983.52
O60716	CTND1_HUMAN	Catenin delta-1 OS=Homo sapiens OX=9606 GN=CTNND1 PE=1 SV=1	7.41	6	6		4215	1485.5	1798.1	7167.7	7068.6	5532.8
P28070	PSB4_HUMAN	Proteasome subunit beta type-4 OS=Homo sapiens OX=9606 GN=PSMB4 PE=1 SV=4	10.03	6	6	Oxidation (M)	4965.5	2515.3	1855.6	10852	8884	2917.7
O60443	GSDME_HUMAN	Gasdermin-E OS=Homo sapiens OX=9606 GN=GSDME PE=1 SV=2	4.59	6	6	Oxidation (M)	2753.6	2750.3	1586.5	4767.9	4512.5	1783.4
Q15746	MYLK_HUMAN	Myosin light chain kinase smooth muscle OS=Homo sapiens OX=9606 GN=MYLK PE=1 SV=4	5.68	6	6	Oxidation (M)	2798.7	4691.2	1579.3	6951.2	7452.4	2568.3
Q9Y263	PLAP_HUMAN	Phospholipase A-2-activating protein OS=Homo sapiens OX=9606 GN=PLAA PE=1 SV=2	8.73	6	6	Oxidation (M)	1338.7	1490.3	251.68	2916.3	4529.7	1120.5
Q15907	RB11B_HUMAN	Ras-related protein Rab-11B OS=Homo sapiens OX=9606 GN=RAB11B PE=1 SV=4	8.49	6	6	Oxidation (M)	7539.6	4049.1	2830.6	11935	9422.4	7645.5
P62873	GBB1_HUMAN	Guanine nucleotide-binding protein G(I)/G(S)/G(T) subunit beta-1 OS=Homo sapiens OX=9606 GN=GNB1 PE=1 SV=3	1.36	6	1	Carbamidomethylation; Oxidation (M)	1001.6	359.47	239.62	1047.7	657.68	891.13
P48739	PIPNB_HUMAN	Phosphatidylinositol transfer protein beta isoform OS=Homo sapiens OX=9606 GN=PITPNB PE=1 SV=2	4.88	6	6	Oxidation (M)	3244.8	1685	1237.9	5765.7	5868.2	2653.9
P53999	TCP4_HUMAN	Activated RNA polymerase II transcriptional coactivator p15 OS=Homo sapiens OX=9606 GN=SUB1 PE=1 SV=3	2.05	6	6	Oxidation (M)	12389	1782.9	2806.4	8442.3	7967.9	6066.2
O95299	NDUAA_HUMAN	NADH dehydrogenase [ubiquinone] 1 alpha subcomplex subunit 10 mitochondrial OS=Homo sapiens OX=9606 GN=NDUFA10 PE=1 SV=1	4.57	6	6		1317	1183.1	569.81	2091.6	2635.3	2012.1
Q86Y46	K2C73_HUMAN	Keratin type II cytoskeletal 73 OS=Homo sapiens OX=9606 GN=KRT73 PE=1 SV=1	1.13	6	1	Carbamidomethylation	401.15	146.87	180.67	137.21	140.22	205.06
P62495	ERF1_HUMAN	Eukaryotic peptide chain release factor subunit 1 OS=Homo sapiens OX=9606 GN=ETF1 PE=1 SV=3	2.81	6	6	Oxidation (M)	5067.9	5740.1	4760.1	8232.1	7839.1	6860.3
Q96PK6	RBM14_HUMAN	RNA-binding protein 14 OS=Homo sapiens OX=9606 GN=RBM14 PE=1 SV=2	5.78	6	6	Carbamidomethylation; Oxidation (M)	3131.1	2242.9	1440.8	5616	5439	3721.8
Q5T4S7	UBR4_HUMAN	E3 ubiquitin-protein ligase UBR4 OS=Homo sapiens OX=9606 GN=UBR4 PE=1 SV=1	1.69	6	6	Oxidation (M)	1051.6	1435.5	1192.5	2963	2568.8	1266.3
Q9NR50	EI2BG_HUMAN	Translation initiation factor eIF-2B subunit gamma OS=Homo sapiens OX=9606 GN=EIF2B3 PE=1 SV=1	4.66	6	6	Oxidation (M)	3786.2	3566.5	1594.6	5018.5	3868.7	5024.8
P21266	GSTM3_HUMAN	Glutathione S-transferase Mu 3 OS=Homo sapiens OX=9606 GN=GSTM3 PE=1 SV=3	0.72	6	5	Carbamidomethylation; Oxidation (M)	2933.5	2784.9	3314.3	2128.7	3343.3	4422.9
P60228	EIF3E_HUMAN	Eukaryotic translation initiation factor 3 subunit E OS=Homo sapiens OX=9606 GN=EIF3E PE=1 SV=1	7.77	6	6	Oxidation (M)	2234	1300.1	240	3609.3	3993.3	1739.1
Q93009	UBP7_HUMAN	Ubiquitin carboxyl-terminal hydrolase 7 OS=Homo sapiens OX=9606 GN=USP7 PE=1 SV=2	4.6	6	6	Oxidation (M)	11932	997.83	589	2244.5	3036.3	1493.8
P61254	RL26_HUMAN	60S ribosomal protein L26 OS=Homo sapiens OX=9606 GN=RPL26 PE=1 SV=1	0.47	6	6	Oxidation (M)	3293.5	1917.9	1528.1	1434.7	4309.2	5483.6
Q13228	SBP1_HUMAN	Methanethiol oxidase OS=Homo sapiens OX=9606 GN=SELENBP1 PE=1 SV=2	0.47	6	6	Oxidation (M)	1386.5	2487.2	1564.8	2150.5	2809.6	1797.9
P09972	ALDOC_HUMAN	Fructose-bisphosphate aldolase C OS=Homo sapiens OX=9606 GN=ALDOC PE=1 SV=2	48.93	5	5	Oxidation (M)	29377	37645	21808	66310	72520	29756
P06748	NPM_HUMAN	Nucleophosmin OS=Homo sapiens OX=9606 GN=NPM1 PE=1 SV=2	16.2	5	5	Oxidation (M)	13098	15688	9929.9	29752	27856	11660
P40261	NNMT_HUMAN	Nicotinamide N-methyltransferase OS=Homo sapiens OX=9606 GN=NNMT PE=1 SV=1	21.63	5	5	Carbamidomethylation; Oxidation (M)	18100	8781.2	6228.7	27737	25272	16572
P67809	YBOX1_HUMAN	Y-box-binding protein 1 OS=Homo sapiens OX=9606 GN=YBX1 PE=1 SV=3	28	5	2	Oxidation (M)	8197.4	2068.8	434.72	18799	33364	12955
Q14195	DPYL3_HUMAN	Dihydropyrimidinase-related protein 3 OS=Homo sapiens OX=9606 GN=DPYSL3 PE=1 SV=1	0.69	5	3	Carbamidomethylation; Oxidation (M)	1118.1	759.62	836.74	277.73	1060.6	909.04
Q12765	SCRN1_HUMAN	Secernin-1 OS=Homo sapiens OX=9606 GN=SCRN1 PE=1 SV=2	4.1	5	5	Carbamidomethylation; Oxidation (M)	2316.4	3181.7	1423.1	6327.1	5442.1	1876.9
Q9UBS4	DJB11_HUMAN	DnaJ homolog subfamily B member 11 OS=Homo sapiens OX=9606 GN=DNAJB11 PE=1 SV=1	3.7	5	5	Carbamidomethylation; Oxidation (M)	3232.2	2404.9	1920.5	5377.5	6470.3	3833.6
P52565	GDIR1_HUMAN	Rho GDP-dissociation inhibitor 1 OS=Homo sapiens OX=9606 GN=ARHGDIA PE=1 SV=3	54.47	5	5	Oxidation (M)	44668	22561	16550	63192	58636	41133
P29692	EF1D_HUMAN	Elongation factor 1-delta OS=Homo sapiens OX=9606 GN=EEF1D PE=1 SV=5	16.28	5	5	Oxidation (M)	20378	13346	9759.1	32571	31153	18390
P30419	NMT1_HUMAN	Glycylpeptide N-tetradecanoyltransferase 1 OS=Homo sapiens OX=9606 GN=NMT1 PE=1 SV=2	6.94	5	4	Oxidation (M)	6451.3	8618.9	6443.1	11434	14314	10295
Q6NUM9	RETST_HUMAN	All-trans-retinol 13 14-reductase OS=Homo sapiens OX=9606 GN=RETSAT PE=1 SV=2	10.85	5	5		2031.5	3503.9	1253.7	7196.3	8616.2	4563.2
Q13501	SQSTM_HUMAN	Sequestosome-1 OS=Homo sapiens OX=9606 GN=SQSTM1 PE=1 SV=1	10.83	5	5	Carbamidomethylation; Oxidation (M)	3729.6	3757.9	1566.9	10099	11133	6462.3
P10768	ESTD_HUMAN	S-formylglutathione hydrolase OS=Homo sapiens OX=9606 GN=ESD PE=1 SV=2	8.48	5	5	Oxidation (M)	8054.9	2475.3	606.1	10465	9231.5	9061.3
P61019	RAB2A_HUMAN	Ras-related protein Rab-2A OS=Homo sapiens OX=9606 GN=RAB2A PE=1 SV=1	4.58	5	3	Oxidation (M)	7290.2	5283.2	4302.1	10287	12115	7264.1
Q9UKK9	NUDT5_HUMAN	ADP-sugar pyrophosphatase OS=Homo sapiens OX=9606 GN=NUDT5 PE=1 SV=1	5.54	5	5		4617.3	1665.1	1346.4	5017.7	5389.6	2315
P55795	HNRH2_HUMAN	Heterogeneous nuclear ribonucleoprotein H2 OS=Homo sapiens OX=9606 GN=HNRNPH2 PE=1 SV=1	1.11	5	1	Carbamidomethylation; Oxidation (M)	124.14	775.75	207.14	428.2	183.49	125.5
Q8IY17	PLPL6_HUMAN	Patatin-like phospholipase domain-containing protein 6 OS=Homo sapiens OX=9606 GN=PNPLA6 PE=1 SV=3	2.18	5	5		1779.5	1732.7	370.72	2362.7	2197.7	2010.6
Q9Y6B6	SAR1B_HUMAN	GTP-binding protein SAR1b OS=Homo sapiens OX=9606 GN=SAR1B PE=1 SV=1	22.3	5	3	Oxidation (M)	52.028	78.798	0	1380.4	1266	32.083
P29144	TPP2_HUMAN	Tripeptidyl-peptidase 2 OS=Homo sapiens OX=9606 GN=TPP2 PE=1 SV=4	9.33	5	5	Carbamidomethylation; Oxidation (M)	5594.4	4764.9	2166.5	10245	10205	7185.7
Q9BYK8	HELZ2_HUMAN	Helicase with zinc finger domain 2 OS=Homo sapiens OX=9606 GN=HELZ2 PE=1 SV=6	17.71	5	5		147.8	422.56	235.66	915.78	2832.4	1367.4
Q6WCQ1	MPRIP_HUMAN	Myosin phosphatase Rho-interacting protein OS=Homo sapiens OX=9606 GN=MPRIP PE=1 SV=3	7.76	5	5	Oxidation (M)	1319.3	1354.4	488.53	2704.8	5282.6	1341.3
P49023	PAXI_HUMAN	Paxillin OS=Homo sapiens OX=9606 GN=PXN PE=1 SV=3	6.39	5	5	Carbamidomethylation; Oxidation (M)	1955.9	982.87	564.53	3991.8	4302.9	1080.2
P25786	PSA1_HUMAN	Proteasome subunit alpha type-1 OS=Homo sapiens OX=9606 GN=PSMA1 PE=1 SV=1	20.74	5	5	Oxidation (M)	4959.7	2235.9	757.51	10568	14088	7590.4
Q9Y383	LC7L2_HUMAN	Putative RNA-binding protein Luc7-like 2 OS=Homo sapiens OX=9606 GN=LUC7L2 PE=1 SV=2	6.51	5	5	Oxidation (M)	2007.4	11767	2887	10568	15982	9709.5
Q03169	TNAP2_HUMAN	Tumor necrosis factor alpha-induced protein 2 OS=Homo sapiens OX=9606 GN=TNFAIP2 PE=1 SV=2	0.95	5	5	Oxidation (M)	1907.8	315.12	6984	3152.8	3568.7	1301
Q96AY3	FKB10_HUMAN	Peptidyl-prolyl cis-trans isomerase FKBP10 OS=Homo sapiens OX=9606 GN=FKBP10 PE=1 SV=1	8.39	5	5	Carbamidomethylation; Oxidation (M)	4838.2	1713.6	2356	8230.4	9093.7	4148.4
P61225	RAP2B_HUMAN	Ras-related protein Rap-2b OS=Homo sapiens OX=9606 GN=RAP2B PE=1 SV=1	2.52	5	5	Oxidation (M)	1341.1	1063.8	1368.6	2119.1	2376.2	1173
Q53GL7	PAR10_HUMAN	Protein mono-ADP-ribosyltransferase PARP10 OS=Homo sapiens OX=9606 GN=PARP10 PE=1 SV=2	5.27	5	5	Oxidation (M)	312.48	815.27	326.13	1835.9	2245.1	992.54
P67775	PP2AA_HUMAN	Serine/threonine-protein phosphatase 2A catalytic subunit alpha isoform OS=Homo sapiens OX=9606 GN=PPP2CA PE=1 SV=1	8.02	5	5	Carbamidomethylation; Oxidation (M)	5490	5549.9	4165.1	11996	10679	5532.4
Q07020	RL18_HUMAN	60S ribosomal protein L18 OS=Homo sapiens OX=9606 GN=RPL18 PE=1 SV=2	29.01	5	5	Carbamidomethylation	12128	24998	13681	21670	33985	22662
P09960	LKHA4_HUMAN	Leukotriene A-4 hydrolase OS=Homo sapiens OX=9606 GN=LTA4H PE=1 SV=2	12.38	5	5	Oxidation (M)	3447.3	2426.7	319.18	8425.4	10345	3815.6
Q9NQR4	NIT2_HUMAN	Omega-amidase NIT2 OS=Homo sapiens OX=9606 GN=NIT2 PE=1 SV=1	4.59	5	5	Carbamidomethylation	4971.8	2166.5	1877	7738.7	6012	3305.8
O00567	NOP56_HUMAN	Nucleolar protein 56 OS=Homo sapiens OX=9606 GN=NOP56 PE=1 SV=4	5.23	5	5	Oxidation (M)	1570.6	5490.8	2598.9	5390.5	9850	3742.1
P11217	PYGM_HUMAN	Glycogen phosphorylase muscle form OS=Homo sapiens OX=9606 GN=PYGM PE=1 SV=6	4.53	5	1	Oxidation (M)	190.88	0	72.866	512.76	476.57	0
P69905	HBA_HUMAN	Hemoglobin subunit alpha OS=Homo sapiens OX=9606 GN=HBA1 PE=1 SV=2	12.24	5	5	Oxidation (M)	28357	19614	11292	40036	43527	33670
P23142	FBLN1_HUMAN	Fibulin-1 OS=Homo sapiens OX=9606 GN=FBLN1 PE=1 SV=4	8.02	5	5	Oxidation (M)	4492.7	1483.3	2298.3	10705	8580.7	4692
P51665	PSMD7_HUMAN	26S proteasome non-ATPase regulatory subunit 7 OS=Homo sapiens OX=9606 GN=PSMD7 PE=1 SV=2	2.45	5	5	Oxidation (M)	4795.5	3349.4	1094.8	5457	6322.2	3852.6
Q8TD19	NEK9_HUMAN	Serine/threonine-protein kinase Nek9 OS=Homo sapiens OX=9606 GN=NEK9 PE=1 SV=2	10.47	5	5		1451.5	2436.1	1675.9	4443.9	7853.9	2656.1
Q15366	PCBP2_HUMAN	Poly(rC)-binding protein 2 OS=Homo sapiens OX=9606 GN=PCBP2 PE=1 SV=1	2.63	5	3	Carbamidomethylation; Oxidation (M)	4048.9	2613.4	2155.4	4728	4139	3118.2
O43615	TIM44_HUMAN	Mitochondrial import inner membrane translocase subunit TIM44 OS=Homo sapiens OX=9606 GN=TIMM44 PE=1 SV=2	5.38	5	5	Oxidation (M)	2499.3	4540.8	2141.6	7710.3	7051.1	4349.1
P61006	RAB8A_HUMAN	Ras-related protein Rab-8A OS=Homo sapiens OX=9606 GN=RAB8A PE=1 SV=1	1.67	5	1	Oxidation (M)	335.22	930.41	407.37	1082.4	1480.6	419.88
O14579	COPE_HUMAN	Coatomer subunit epsilon OS=Homo sapiens OX=9606 GN=COPE PE=1 SV=3	6.36	5	5	Carbamidomethylation; Oxidation (M)	1977.3	1897.6	707.02	4160.9	3304.1	2375.9
Q8TDB6	DTX3L_HUMAN	E3 ubiquitin-protein ligase DTX3L OS=Homo sapiens OX=9606 GN=DTX3L PE=1 SV=1	20.58	5	5	Oxidation (M)	277.41	239.04	208.81	2139.5	3247.6	1627.6
P78344	IF4G2_HUMAN	Eukaryotic translation initiation factor 4 gamma 2 OS=Homo sapiens OX=9606 GN=EIF4G2 PE=1 SV=1	6.89	5	5	Oxidation (M)	2841.1	5593.1	3313	8504.8	12536	6055.3
P31153	METK2_HUMAN	S-adenosylmethionine synthase isoform type-2 OS=Homo sapiens OX=9606 GN=MAT2A PE=1 SV=1	23.84	5	5	Oxidation (M)	8343.1	4652.9	3435.7	16723	18558	11236
Q9NP58	ABCB6_HUMAN	ATP-binding cassette sub-family B member 6 mitochondrial OS=Homo sapiens OX=9606 GN=ABCB6 PE=1 SV=1	5.1	5	5		518.16	1576.9	1233.9	2799.9	3954.9	1880.8
Q02978	M2OM_HUMAN	Mitochondrial 2-oxoglutarate/malate carrier protein OS=Homo sapiens OX=9606 GN=SLC25A11 PE=1 SV=3	7.19	5	5	Oxidation (M)	466.03	3014.8	1591.3	4204.3	6950.4	1582.8
P68871	HBB_HUMAN	Hemoglobin subunit beta OS=Homo sapiens OX=9606 GN=HBB PE=1 SV=2	14.49	5	5	Oxidation (M)	25741	25445	17864	40831	37040	33416
P61224	RAP1B_HUMAN	Ras-related protein Rap-1b OS=Homo sapiens OX=9606 GN=RAP1B PE=1 SV=1	3.09	5	1	Oxidation (M)	2950.1	1189.1	444.43	2838.7	3845.6	2357.1
Q13442	HAP28_HUMAN	28 kDa heat- and acid-stable phosphoprotein OS=Homo sapiens OX=9606 GN=PDAP1 PE=1 SV=1	1.67	5	5		8743.3	1880.3	4235.9	4680.3	6520.6	5210.3
P46977	STT3A_HUMAN	Dolichyl-diphosphooligosaccharide--protein glycosyltransferase subunit STT3A OS=Homo sapiens OX=9606 GN=STT3A PE=1 SV=2	2.63	5	5	Carbamidomethylation; Oxidation (M)	826.72	1496.7	844.94	1807.3	2566.8	1440.5
P28066	PSA5_HUMAN	Proteasome subunit alpha type-5 OS=Homo sapiens OX=9606 GN=PSMA5 PE=1 SV=3	12.66	5	5	Oxidation (M)	10276	2682.2	2068.2	14496	12654	7426.9
Q13011	ECH1_HUMAN	Delta(3 5)-Delta(2 4)-dienoyl-CoA isomerase mitochondrial OS=Homo sapiens OX=9606 GN=ECH1 PE=1 SV=2	0.79	5	5	Oxidation (M)	7304.2	3155.8	5277.3	5010.2	6893.9	4989.3
Q9Y512	SAM50_HUMAN	Sorting and assembly machinery component 50 homolog OS=Homo sapiens OX=9606 GN=SAMM50 PE=1 SV=3	11.12	5	5	Oxidation (M)	490.13	780.49	241.49	2776.3	3684.7	3043.1
P35222	CTNB1_HUMAN	Catenin beta-1 OS=Homo sapiens OX=9606 GN=CTNNB1 PE=1 SV=1	6.57	5	4	Carbamidomethylation; Oxidation (M)	2488.1	1113.8	401.14	4440.6	5354.6	1282.2
Q06033	ITIH3_HUMAN	Inter-alpha-trypsin inhibitor heavy chain H3 OS=Homo sapiens OX=9606 GN=ITIH3 PE=1 SV=2	8.04	5	5		1950.5	1816.9	1352.9	7383	6877.4	1959.7
Q5T1M5	FKB15_HUMAN	FK506-binding protein 15 OS=Homo sapiens OX=9606 GN=FKBP15 PE=1 SV=2	12.42	5	5	Oxidation (M)	569.83	495.16	411.82	1966.3	2086	803.68
P02794	FRIH_HUMAN	Ferritin heavy chain OS=Homo sapiens OX=9606 GN=FTH1 PE=1 SV=2	1.87	5	5	Oxidation (M)	3050.4	1335	2240	1753.2	5686	2415.8
Q8N1N4	K2C78_HUMAN	Keratin type II cytoskeletal 78 OS=Homo sapiens OX=9606 GN=KRT78 PE=1 SV=2	2.76	5	4	Carbamidomethylation	2104.5	1555	6172.5	938.04	3178	1603.6
O95573	ACSL3_HUMAN	Long-chain-fatty-acid--CoA ligase 3 OS=Homo sapiens OX=9606 GN=ACSL3 PE=1 SV=3	10.33	5	3	Oxidation (M)	314.21	1419.5	192.16	2009.4	3647.7	1315
Q9BRA2	TXD17_HUMAN	Thioredoxin domain-containing protein 17 OS=Homo sapiens OX=9606 GN=TXNDC17 PE=1 SV=1	2.59	5	5	Carbamidomethylation; Oxidation (M)	6207.2	1978.4	1910.1	6246.4	6021.6	6335.7
P00533	EGFR_HUMAN	Epidermal growth factor receptor OS=Homo sapiens OX=9606 GN=EGFR PE=1 SV=2	15.96	5	5		202.03	903.94	306.22	3191.2	3957	954.71
P24844	MYL9_HUMAN	Myosin regulatory light polypeptide 9 OS=Homo sapiens OX=9606 GN=MYL9 PE=1 SV=4	1.64	5	1	Oxidation (M)	1416.8	0	0	1043.7	744.31	717.51
P05161	ISG15_HUMAN	Ubiquitin-like protein ISG15 OS=Homo sapiens OX=9606 GN=ISG15 PE=1 SV=5	200	5	5	Oxidation (M)	971.84	242.46	39.443	27437	30086	16701
P09110	THIK_HUMAN	3-ketoacyl-CoA thiolase peroxisomal OS=Homo sapiens OX=9606 GN=ACAA1 PE=1 SV=2	7.17	5	5	Carbamidomethylation; Oxidation (M)	1563.4	1241.7	1506.7	5021.1	2437.7	1878.4
O75718	CRTAP_HUMAN	Cartilage-associated protein OS=Homo sapiens OX=9606 GN=CRTAP PE=1 SV=1	2.16	5	5	Oxidation (M)	2962.6	2248	1316.6	5168.3	2360.4	3170.4
P43155	CACP_HUMAN	Carnitine O-acetyltransferase OS=Homo sapiens OX=9606 GN=CRAT PE=1 SV=5	2.4	5	5	Oxidation (M)	3188.7	1432.1	2023.7	5557	5047.7	2042.2
O14828	SCAM3_HUMAN	Secretory carrier-associated membrane protein 3 OS=Homo sapiens OX=9606 GN=SCAMP3 PE=1 SV=3	12.44	5	5		1779.2	3970.7	1474.6	6744	8432.5	5177.2
Q9Y277	VDAC3_HUMAN	Voltage-dependent anion-selective channel protein 3 OS=Homo sapiens OX=9606 GN=VDAC3 PE=1 SV=1	6.87	5	5	Carbamidomethylation	1391.3	1955.1	1644.9	5109.2	4131.1	1915
Q9UIJ7	KAD3_HUMAN	GTP:AMP phosphotransferase AK3 mitochondrial OS=Homo sapiens OX=9606 GN=AK3 PE=1 SV=4	7.43	5	5		3901	3047.4	1975	8156.4	6503.4	5331
P26599	PTBP1_HUMAN	Polypyrimidine tract-binding protein 1 OS=Homo sapiens OX=9606 GN=PTBP1 PE=1 SV=1	18.1	5	5		3147.7	1932.8	1044.7	6743.8	12077	2990.4
P05556	ITB1_HUMAN	Integrin beta-1 OS=Homo sapiens OX=9606 GN=ITGB1 PE=1 SV=2	7.41	5	5	Carbamidomethylation; Oxidation (M)	8272.4	5276.4	4298	13634	12520	6893.5
Q9NRV9	HEBP1_HUMAN	Heme-binding protein 1 OS=Homo sapiens OX=9606 GN=HEBP1 PE=1 SV=1	0.9	5	5	Oxidation (M)	5570.7	1278.7	1157.9	3138.8	3506.7	3278.1
Q13435	SF3B2_HUMAN	Splicing factor 3B subunit 2 OS=Homo sapiens OX=9606 GN=SF3B2 PE=1 SV=2	17.75	5	5	Oxidation (M)	1601.3	1703.9	492.07	5151.2	6111.3	3383.9
P59998	ARPC4_HUMAN	Actin-related protein 2/3 complex subunit 4 OS=Homo sapiens OX=9606 GN=ARPC4 PE=1 SV=3	0.47	5	5	Carbamidomethylation	21090	11101	3952	16290	15060	12655
P18084	ITB5_HUMAN	Integrin beta-5 OS=Homo sapiens OX=9606 GN=ITGB5 PE=1 SV=1	7.03	5	5	Carbamidomethylation	3475.3	445.43	1490.5	7278.9	3167.3	4175.7
Q9Y570	PPME1_HUMAN	Protein phosphatase methylesterase 1 OS=Homo sapiens OX=9606 GN=PPME1 PE=1 SV=3	1.59	5	5	Oxidation (M)	2356.5	3605.9	1660.9	3928.4	4142.4	3575.6
O94808	GFPT2_HUMAN	Glutamine--fructose-6-phosphate aminotransferase [isomerizing] 2 OS=Homo sapiens OX=9606 GN=GFPT2 PE=1 SV=3	16.81	5	3	Oxidation (M)	711.53	568.88	900.87	3337.2	5011.8	2392.9
P61353	RL27_HUMAN	60S ribosomal protein L27 OS=Homo sapiens OX=9606 GN=RPL27 PE=1 SV=2	6.72	5	5	Oxidation (M)	6107.6	9581.3	4953.5	13463	12711	11468
P34896	GLYC_HUMAN	Serine hydroxymethyltransferase cytosolic OS=Homo sapiens OX=9606 GN=SHMT1 PE=1 SV=1	2.21	5	4	Carbamidomethylation; Oxidation (M)	4852.3	1126.9	2436.9	5485.6	6079.9	3087.1
P02649	APOE_HUMAN	Apolipoprotein E OS=Homo sapiens OX=9606 GN=APOE PE=1 SV=1	2.02	5	5	Oxidation (M)	9759.3	1186.9	620.38	3308.8	4228.5	9074.2
P19013	K2C4_HUMAN	Keratin type II cytoskeletal 4 OS=Homo sapiens OX=9606 GN=KRT4 PE=1 SV=5	0.73	5	3	Oxidation (M)	4128.9	1811.9	1881.2	2436.5	2530	1854.9
P62834	RAP1A_HUMAN	Ras-related protein Rap-1A OS=Homo sapiens OX=9606 GN=RAP1A PE=1 SV=1	2.15	5	1	Oxidation (M)	773.47	239.25	27.789	666.56	719.44	478.48
Q00325	MPCP_HUMAN	Phosphate carrier protein mitochondrial OS=Homo sapiens OX=9606 GN=SLC25A3 PE=1 SV=2	4.09	5	5	Oxidation (M)	30950	26572	17480	49056	59072	42513
Q8N163	CCAR2_HUMAN	Cell cycle and apoptosis regulator protein 2 OS=Homo sapiens OX=9606 GN=CCAR2 PE=1 SV=2	3.54	5	5		499.9	1020.1	388.13	2081.5	2503.3	301.06
O43488	ARK72_HUMAN	Aflatoxin B1 aldehyde reductase member 2 OS=Homo sapiens OX=9606 GN=AKR7A2 PE=1 SV=3	11.79	5	5	Oxidation (M)	7777.5	3816.7	2715.1	13024	13198	9350.2
Q16629	SRSF7_HUMAN	Serine/arginine-rich splicing factor 7 OS=Homo sapiens OX=9606 GN=SRSF7 PE=1 SV=1	2.13	5	4	Oxidation (M)	2551.1	3531.8	4399.3	3451.5	6605.5	5330.2
Q13283	G3BP1_HUMAN	Ras GTPase-activating protein-binding protein 1 OS=Homo sapiens OX=9606 GN=G3BP1 PE=1 SV=1	1.42	5	5	Oxidation (M)	5826.4	9454.3	3451.7	7425.7	9961.3	5101.6
P0C0L4	CO4A_HUMAN	Complement C4-A OS=Homo sapiens OX=9606 GN=C4A PE=1 SV=2	10.51	5	5		1776.7	780.37	823.43	5408.6	4677.3	2299.6
Q1KMD3	HNRL2_HUMAN	Heterogeneous nuclear ribonucleoprotein U-like protein 2 OS=Homo sapiens OX=9606 GN=HNRNPUL2 PE=1 SV=1	5.43	5	5	Carbamidomethylation; Oxidation (M)	2643.6	2743.1	1778.9	3905.7	7371	3957.6
O00203	AP3B1_HUMAN	AP-3 complex subunit beta-1 OS=Homo sapiens OX=9606 GN=AP3B1 PE=1 SV=3	11.82	5	5	Oxidation (M)	329.85	1175	63.547	2001.4	3797.5	763.64
P50552	VASP_HUMAN	Vasodilator-stimulated phosphoprotein OS=Homo sapiens OX=9606 GN=VASP PE=1 SV=3	3.13	5	5	Oxidation (M)	2744.7	2571.4	1146	5947.3	3626.5	2579.7
P53041	PPP5_HUMAN	Serine/threonine-protein phosphatase 5 OS=Homo sapiens OX=9606 GN=PPP5C PE=1 SV=1	10.54	5	5	Carbamidomethylation; Oxidation (M)	861.39	1147.1	611.61	3550.9	4671.1	990.76
Q66K14	TBC9B_HUMAN	TBC1 domain family member 9B OS=Homo sapiens OX=9606 GN=TBC1D9B PE=1 SV=3	4.03	5	5	Oxidation (M)	250.55	549.36	355.62	459.76	658.21	1159.2
P61011	SRP54_HUMAN	Signal recognition particle 54 kDa protein OS=Homo sapiens OX=9606 GN=SRP54 PE=1 SV=1	3.12	5	5	Oxidation (M)	1691.9	3943.1	1663.8	6126	6061.2	2386.2
P62750	RL23A_HUMAN	60S ribosomal protein L23a OS=Homo sapiens OX=9606 GN=RPL23A PE=1 SV=1	56.73	5	5	Oxidation (M)	13929	20230	10546	27388	35220	28463
O60488	ACSL4_HUMAN	Long-chain-fatty-acid--CoA ligase 4 OS=Homo sapiens OX=9606 GN=ACSL4 PE=1 SV=2	10.91	5	3	Oxidation (M)	190.16	277.95	233.13	1345.6	1860	164.92
P51153	RAB13_HUMAN	Ras-related protein Rab-13 OS=Homo sapiens OX=9606 GN=RAB13 PE=1 SV=1	5.01	5	4	Oxidation (M)	4116.4	2499.2	1430.9	4993.6	6389	3734.2
P43034	LIS1_HUMAN	Platelet-activating factor acetylhydrolase IB subunit alpha OS=Homo sapiens OX=9606 GN=PAFAH1B1 PE=1 SV=2	13.27	5	5		4069.9	1851.6	535.39	6606.6	6521.5	3968.4
Q9BZQ8	NIBA1_HUMAN	Protein Niban 1 OS=Homo sapiens OX=9606 GN=NIBAN1 PE=1 SV=1	4.65	5	5	Carbamidomethylation	2087.3	2574.5	1928.2	5345.8	5629.4	2403.9
P27487	DPP4_HUMAN	Dipeptidyl peptidase 4 OS=Homo sapiens OX=9606 GN=DPP4 PE=1 SV=2	8.27	5	5	Oxidation (M)	2920.9	530.62	707.62	6119.5	5897.4	2753.5
P27635	RL10_HUMAN	60S ribosomal protein L10 OS=Homo sapiens OX=9606 GN=RPL10 PE=1 SV=4	12.26	5	5	Carbamidomethylation; Oxidation (M)	630.53	4237.6	592.6	3660.8	10237	4915.1
Q9UL25	RAB21_HUMAN	Ras-related protein Rab-21 OS=Homo sapiens OX=9606 GN=RAB21 PE=1 SV=3	8.58	5	5	Carbamidomethylation; Oxidation (M)	3466.5	3879.1	1376.5	6934.6	9082.9	3803.3
P00352	AL1A1_HUMAN	Retinal dehydrogenase 1 OS=Homo sapiens OX=9606 GN=ALDH1A1 PE=1 SV=2	7.09	5	5	Oxidation (M)	3591	3425.2	2418.6	6619.5	7172.1	4205
P27338	AOFB_HUMAN	Amine oxidase [flavin-containing] B OS=Homo sapiens OX=9606 GN=MAOB PE=1 SV=3	4.51	5	3	Oxidation (M)	1171.8	265.03	0	1295.8	1326.7	1170.1
Q07866	KLC1_HUMAN	Kinesin light chain 1 OS=Homo sapiens OX=9606 GN=KLC1 PE=1 SV=2	17.97	5	4	Carbamidomethylation; Oxidation (M)	1651	1064.5	612.44	5345.5	5465.2	4152.3
Q96CW1	AP2M1_HUMAN	AP-2 complex subunit mu OS=Homo sapiens OX=9606 GN=AP2M1 PE=1 SV=2	8.73	5	5	Carbamidomethylation; Oxidation (M)	6621.1	9154	5832.5	17024	21959	12435
P62277	RS13_HUMAN	40S ribosomal protein S13 OS=Homo sapiens OX=9606 GN=RPS13 PE=1 SV=2	6.98	5	5		1159.5	3047.9	1475.8	4618.5	5826.6	4238.8
P40121	CAPG_HUMAN	Macrophage-capping protein OS=Homo sapiens OX=9606 GN=CAPG PE=1 SV=2	7.25	5	5	Oxidation (M)	1822.5	1789.3	1491	5623.7	6128.9	1484
Q6PKG0	LARP1_HUMAN	La-related protein 1 OS=Homo sapiens OX=9606 GN=LARP1 PE=1 SV=2	4.65	5	5	Oxidation (M)	2261.5	2938.8	1765.1	3776.4	4349.8	3817.3
P62280	RS11_HUMAN	40S ribosomal protein S11 OS=Homo sapiens OX=9606 GN=RPS11 PE=1 SV=3	6.98	5	5	Carbamidomethylation	3073.1	1008.3	1326.2	3241.8	6314.3	4386.3
P14314	GLU2B_HUMAN	Glucosidase 2 subunit beta OS=Homo sapiens OX=9606 GN=PRKCSH PE=1 SV=2	10.41	5	5	Oxidation (M)	3286.9	1834.3	750.21	4817	5547.1	3145.2
P21589	5NTD_HUMAN	5'-nucleotidase OS=Homo sapiens OX=9606 GN=NT5E PE=1 SV=1	1.58	5	5	Carbamidomethylation	2551.6	347.81	1908.5	2767.4	2803.4	1889.6
Q10471	GALT2_HUMAN	Polypeptide N-acetylgalactosaminyltransferase 2 OS=Homo sapiens OX=9606 GN=GALNT2 PE=1 SV=1	7.13	5	5	Carbamidomethylation; Oxidation (M)	1089.8	1246.8	741.34	1877.1	2790.8	2739
P55265	DSRAD_HUMAN	Double-stranded RNA-specific adenosine deaminase OS=Homo sapiens OX=9606 GN=ADAR PE=1 SV=4	12.2	5	5	Oxidation (M)	942.94	1306	1280.5	4520.8	5405.1	3595.3
O43837	IDH3B_HUMAN	Isocitrate dehydrogenase [NAD] subunit beta mitochondrial OS=Homo sapiens OX=9606 GN=IDH3B PE=1 SV=2	14.96	5	5	Oxidation (M)	1609.9	273.55	381.24	5203.9	3223.9	2432.7
Q9C0E8	LNP_HUMAN	Endoplasmic reticulum junction formation protein lunapark OS=Homo sapiens OX=9606 GN=LNPK PE=1 SV=2	10.51	5	5	Carbamidomethylation	9037.3	6766.1	4079	13580	16763	13139
Q08378	GOGA3_HUMAN	Golgin subfamily A member 3 OS=Homo sapiens OX=9606 GN=GOLGA3 PE=1 SV=2	3.39	5	5	Oxidation (M)	1803.8	1293.7	1189.6	3268.9	3979.4	1490.7
Q9BQE5	APOL2_HUMAN	Apolipoprotein L2 OS=Homo sapiens OX=9606 GN=APOL2 PE=1 SV=1	28.92	5	5	Oxidation (M)	632.27	440.18	52.948	3905.7	5464.6	2181.1
Q7Z5R6	AB1IP_HUMAN	Amyloid beta A4 precursor protein-binding family B member 1-interacting protein OS=Homo sapiens OX=9606 GN=APBB1IP PE=1 SV=1	19.57	5	5	Oxidation (M)	1615.8	394.45	294.89	4809.6	6033.4	2461.2
Q96A33	CCD47_HUMAN	Coiled-coil domain-containing protein 47 OS=Homo sapiens OX=9606 GN=CCDC47 PE=1 SV=1	18.96	5	5	Oxidation (M)	474.61	457.84	0	2632.2	4143	796.62
Q9ULA0	DNPEP_HUMAN	Aspartyl aminopeptidase OS=Homo sapiens OX=9606 GN=DNPEP PE=1 SV=1	3.59	5	5	Oxidation (M)	2915	1682.6	1689.9	2190.8	3392.5	4152
Q8IZ83	A16A1_HUMAN	Aldehyde dehydrogenase family 16 member A1 OS=Homo sapiens OX=9606 GN=ALDH16A1 PE=1 SV=2	19.04	5	5	Oxidation (M)	2108.5	10122	1590.5	17458	15264	10288
O15027	SC16A_HUMAN	Protein transport protein Sec16A OS=Homo sapiens OX=9606 GN=SEC16A PE=1 SV=4	2.46	5	5	Oxidation (M)	1144.6	1383.7	1285.6	3183.6	2012.3	1410.8
Q14444	CAPR1_HUMAN	Caprin-1 OS=Homo sapiens OX=9606 GN=CAPRIN1 PE=1 SV=2	5.37	5	5	Oxidation (M)	4318	1275.4	789.36	4622.1	4964.3	1964.2
P13073	COX41_HUMAN	Cytochrome c oxidase subunit 4 isoform 1 mitochondrial OS=Homo sapiens OX=9606 GN=COX4I1 PE=1 SV=1	2.49	5	5	Oxidation (M)	8629.9	2726.8	1868.4	6508.8	5622.4	8357.3
Q9H3N1	TMX1_HUMAN	Thioredoxin-related transmembrane protein 1 OS=Homo sapiens OX=9606 GN=TMX1 PE=1 SV=1	19.36	5	5		4348.1	1252.1	1222.3	8528.7	9874.7	8788.9
Q15293	RCN1_HUMAN	Reticulocalbin-1 OS=Homo sapiens OX=9606 GN=RCN1 PE=1 SV=1	12.62	5	5	Oxidation (M)	3238.6	299.51	464.98	5181.3	5366.6	3756.8
P05121	PAI1_HUMAN	Plasminogen activator inhibitor 1 OS=Homo sapiens OX=9606 GN=SERPINE1 PE=1 SV=1	8.08	5	5	Oxidation (M)	959.4	2424.3	1404.9	9549	5621.4	3411
O60749	SNX2_HUMAN	Sorting nexin-2 OS=Homo sapiens OX=9606 GN=SNX2 PE=1 SV=2	0.04	5	4	Oxidation (M)	4496.2	2080.6	2724.5	3231.7	2415.4	4386.5
O75153	CLU_HUMAN	Clustered mitochondria protein homolog OS=Homo sapiens OX=9606 GN=CLUH PE=1 SV=2	11.34	5	5	Oxidation (M)	4973.8	2818.4	1478.2	7967.4	7826.1	6147.4
Q9HC35	EMAL4_HUMAN	Echinoderm microtubule-associated protein-like 4 OS=Homo sapiens OX=9606 GN=EML4 PE=1 SV=3	6.06	5	5		1166.2	1039.4	784.14	3399.8	4027.5	1225.4
Q04206	TF65_HUMAN	Transcription factor p65 OS=Homo sapiens OX=9606 GN=RELA PE=1 SV=2	21.11	5	5	Oxidation (M)	275.39	386.75	236.83	3000.1	3161.3	940.83
O60826	CCD22_HUMAN	Coiled-coil domain-containing protein 22 OS=Homo sapiens OX=9606 GN=CCDC22 PE=1 SV=1	6.46	5	5		368.26	1412.9	361.49	2201.6	3087	996.4
P62851	RS25_HUMAN	40S ribosomal protein S25 OS=Homo sapiens OX=9606 GN=RPS25 PE=1 SV=1	1.07	5	5		10183	13657	13118	7056.9	8582.5	19255
Q5JSH3	WDR44_HUMAN	WD repeat-containing protein 44 OS=Homo sapiens OX=9606 GN=WDR44 PE=1 SV=1	0.22	5	5	Oxidation (M)	4523.5	1216.4	1022.3	1341	4429	1389.4
P46926	GNPI1_HUMAN	Glucosamine-6-phosphate isomerase 1 OS=Homo sapiens OX=9606 GN=GNPDA1 PE=1 SV=1	1.75	5	3	Oxidation (M)	2420.5	1287.4	1184.3	2241.4	2173.4	2234.7
P01857	IGHG1_HUMAN	Immunoglobulin heavy constant gamma 1 OS=Homo sapiens OX=9606 GN=IGHG1 PE=1 SV=1	0.39	5	3	Carbamidomethylation	6745.9	1982.9	892.62	6242.3	1099.6	3017.3
Q96G03	PGM2_HUMAN	Phosphoglucomutase-2 OS=Homo sapiens OX=9606 GN=PGM2 PE=1 SV=4	6.89	5	5	Oxidation (M)	1610.2	897.75	228.79	3188.1	2925.6	1225.2
O96000	NDUBA_HUMAN	NADH dehydrogenase [ubiquinone] 1 beta subcomplex subunit 10 OS=Homo sapiens OX=9606 GN=NDUFB10 PE=1 SV=3	6.72	5	5	Oxidation (M)	4077	1982.1	1590.2	5854.1	5392.6	2661.5
Q9P2R7	SUCB1_HUMAN	Succinate--CoA ligase [ADP-forming] subunit beta mitochondrial OS=Homo sapiens OX=9606 GN=SUCLA2 PE=1 SV=3	1.47	5	5	Carbamidomethylation	1537.5	2390.2	697.72	2635.7	2391	1848.1
O15067	PUR4_HUMAN	Phosphoribosylformylglycinamidine synthase OS=Homo sapiens OX=9606 GN=PFAS PE=1 SV=4	1.69	5	5	Oxidation (M)	10091	1105.8	3279.3	991.22	1892.7	8409.8
P18031	PTN1_HUMAN	Tyrosine-protein phosphatase non-receptor type 1 OS=Homo sapiens OX=9606 GN=PTPN1 PE=1 SV=1	3.47	5	5	Oxidation (M)	1798.9	821.33	2191.7	3968.8	5261.9	1244.8
Q9H4A3	WNK1_HUMAN	Serine/threonine-protein kinase WNK1 OS=Homo sapiens OX=9606 GN=WNK1 PE=1 SV=2	2.2	5	5	Oxidation (M)	1618	1379.6	1372.6	1697.4	1710.3	2529.7
Q86YZ3	HORN_HUMAN	Hornerin OS=Homo sapiens OX=9606 GN=HRNR PE=1 SV=2	9.6	4	4		464.76	0	0	267.68	2042	1072.3
O15143	ARC1B_HUMAN	Actin-related protein 2/3 complex subunit 1B OS=Homo sapiens OX=9606 GN=ARPC1B PE=1 SV=3	15.38	4	4	Carbamidomethylation	2433.8	707.97	53.511	5648.7	6951.8	2610.7
Q03135	CAV1_HUMAN	Caveolin-1 OS=Homo sapiens OX=9606 GN=CAV1 PE=1 SV=4	117.39	4	4		19930	22485	10837	51129	55485	35514
Q9NVD7	PARVA_HUMAN	Alpha-parvin OS=Homo sapiens OX=9606 GN=PARVA PE=1 SV=1	8.44	4	4		3258.4	3707.1	1811.6	7941.6	8022.2	2902.9
P04179	SODM_HUMAN	Superoxide dismutase [Mn] mitochondrial OS=Homo sapiens OX=9606 GN=SOD2 PE=1 SV=3	57.3	4	4		11242	1353.7	6335	33678	30369	20964
P61923	COPZ1_HUMAN	Coatomer subunit zeta-1 OS=Homo sapiens OX=9606 GN=COPZ1 PE=1 SV=1	3.82	4	4		1356.9	883.55	933.49	2793.6	2798.3	1259.5
Q12792	TWF1_HUMAN	Twinfilin-1 OS=Homo sapiens OX=9606 GN=TWF1 PE=1 SV=3	8.99	4	3		5906.8	4794	3623.3	10567	12324	6181.1
Q9UHX1	PUF60_HUMAN	Poly(U)-binding-splicing factor PUF60 OS=Homo sapiens OX=9606 GN=PUF60 PE=1 SV=1	14.33	4	4	Oxidation (M)	669.91	2266.2	570.63	5048.2	5253.4	3795
P29728	OAS2_HUMAN	2'-5'-oligoadenylate synthase 2 OS=Homo sapiens OX=9606 GN=OAS2 PE=1 SV=3	2.78	4	4	Carbamidomethylation	1519.5	2324.5	1070.3	2750.4	3945.8	2616.7
P55060	XPO2_HUMAN	Exportin-2 OS=Homo sapiens OX=9606 GN=CSE1L PE=1 SV=3	1.04	4	4	Carbamidomethylation; Oxidation (M)	25197	1378.5	953.11	3293.8	4961.3	34262
Q9NR31	SAR1A_HUMAN	GTP-binding protein SAR1a OS=Homo sapiens OX=9606 GN=SAR1A PE=1 SV=1	7.38	4	2	Oxidation (M)	9211.3	5941.9	3213.3	11101	9704.3	9242
P04216	THY1_HUMAN	Thy-1 membrane glycoprotein OS=Homo sapiens OX=9606 GN=THY1 PE=1 SV=2	7.23	4	4	Carbamidomethylation	7218.8	3131.2	4970.9	9325	9257.5	6847.5
P60953	CDC42_HUMAN	Cell division control protein 42 homolog OS=Homo sapiens OX=9606 GN=CDC42 PE=1 SV=2	40.82	4	4	Carbamidomethylation	5702.8	8660.8	5005.5	14046	16530	7530.4
P19823	ITIH2_HUMAN	Inter-alpha-trypsin inhibitor heavy chain H2 OS=Homo sapiens OX=9606 GN=ITIH2 PE=1 SV=2	47.34	4	4		44784	29112	31688	73199	63931	55373
Q13126	MTAP_HUMAN	S-methyl-5'-thioadenosine phosphorylase OS=Homo sapiens OX=9606 GN=MTAP PE=1 SV=2	9.94	4	4	Oxidation (M)	448.54	2240.8	2100.2	6701	6585	2475.7
P62829	RL23_HUMAN	60S ribosomal protein L23 OS=Homo sapiens OX=9606 GN=RPL23 PE=1 SV=1	10.22	4	4	Carbamidomethylation; Oxidation (M)	8612.2	9380.1	3970.8	16107	19248	10264
Q9Y2Q3	GSTK1_HUMAN	Glutathione S-transferase kappa 1 OS=Homo sapiens OX=9606 GN=GSTK1 PE=1 SV=3	8.67	4	4	Oxidation (M)	5611.9	3009	2068	9554	10522	7071
Q14257	RCN2_HUMAN	Reticulocalbin-2 OS=Homo sapiens OX=9606 GN=RCN2 PE=1 SV=1	1.58	4	4		2310.3	4173.5	2827.8	5073.8	6439.5	870.04
Q9UPQ0	LIMC1_HUMAN	LIM and calponin homology domains-containing protein 1 OS=Homo sapiens OX=9606 GN=LIMCH1 PE=1 SV=4	2.99	4	4	Oxidation (M)	916.18	209.43	177.38	1212.3	1373.8	495.7
O00303	EIF3F_HUMAN	Eukaryotic translation initiation factor 3 subunit F OS=Homo sapiens OX=9606 GN=EIF3F PE=1 SV=1	1.36	4	4	Oxidation (M)	11521	3046.6	3138.6	7774.2	9709	4659.9
P42785	PCP_HUMAN	Lysosomal Pro-X carboxypeptidase OS=Homo sapiens OX=9606 GN=PRCP PE=1 SV=1	1.76	4	4	Oxidation (M)	7361.5	3411.4	3891	9934.6	4945.9	4065.1
Q6PGP7	TTC37_HUMAN	Tetratricopeptide repeat protein 37 OS=Homo sapiens OX=9606 GN=TTC37 PE=1 SV=1	5.97	4	4		411.26	2057.6	1438.4	2862.2	4336.3	895.14
Q9Y281	COF2_HUMAN	Cofilin-2 OS=Homo sapiens OX=9606 GN=CFL2 PE=1 SV=1	0.15	4	1		1795	2291.3	1803.7	2241.3	2462.6	847.38
Q8TD55	PKHO2_HUMAN	Pleckstrin homology domain-containing family O member 2 OS=Homo sapiens OX=9606 GN=PLEKHO2 PE=1 SV=1	3.49	4	4	Oxidation (M)	1198.1	1139.4	208.41	1252.1	2172.8	1092
P30043	BLVRB_HUMAN	Flavin reductase (NADPH) OS=Homo sapiens OX=9606 GN=BLVRB PE=1 SV=3	7.38	4	4	Oxidation (M)	6434.5	1238.9	1776.6	7926.7	8892.1	5849.4
Q8TAT6	NPL4_HUMAN	Nuclear protein localization protein 4 homolog OS=Homo sapiens OX=9606 GN=NPLOC4 PE=1 SV=3	5.27	4	4		1906.1	2467.5	1444.4	3834.8	4888.3	2841.9
Q92878	RAD50_HUMAN	DNA repair protein RAD50 OS=Homo sapiens OX=9606 GN=RAD50 PE=1 SV=1	5.52	4	4		1063.7	1129.8	300.37	2164	2474.3	960.34
P10155	RO60_HUMAN	60 kDa SS-A/Ro ribonucleoprotein OS=Homo sapiens OX=9606 GN=RO60 PE=1 SV=2	1.96	4	4	Oxidation (M)	4839.6	5511.5	4916.2	8985.5	10811	1982.6
P51571	SSRD_HUMAN	Translocon-associated protein subunit delta OS=Homo sapiens OX=9606 GN=SSR4 PE=1 SV=1	18.09	4	4	Oxidation (M)	10333	7904.6	8543	18907	12904	5669.4
Q16204	CCDC6_HUMAN	Coiled-coil domain-containing protein 6 OS=Homo sapiens OX=9606 GN=CCDC6 PE=1 SV=2	6.89	4	4		1592	2083.8	1363.1	4048.4	4660.8	1762.7
P62987	RL40_HUMAN	Ubiquitin-60S ribosomal protein L40 OS=Homo sapiens OX=9606 GN=UBA52 PE=1 SV=2	50.7	4	4		46902	46286	31416	82627	99698	57765
E9PAV3	NACAM_HUMAN	Nascent polypeptide-associated complex subunit alpha muscle-specific form OS=Homo sapiens OX=9606 GN=NACA PE=1 SV=1	2.36	4	3	Oxidation (M)	8959.3	2784.9	6819	10226	8853.4	6177.3
Q99714	HCD2_HUMAN	3-hydroxyacyl-CoA dehydrogenase type-2 OS=Homo sapiens OX=9606 GN=HSD17B10 PE=1 SV=3	4.38	4	4	Oxidation (M)	1963	3262.6	929.1	4697.1	6204.3	2260.9
Q9UJS0	CMC2_HUMAN	Calcium-binding mitochondrial carrier protein Aralar2 OS=Homo sapiens OX=9606 GN=SLC25A13 PE=1 SV=2	8.33	4	3		1895.8	5236.5	2083.4	7778.6	9089.8	3639.8
P08574	CY1_HUMAN	Cytochrome c1 heme protein mitochondrial OS=Homo sapiens OX=9606 GN=CYC1 PE=1 SV=3	2.97	4	4	Oxidation (M)	1905.8	6076.3	1970.3	5827	6239.8	2732.5
Q99497	PARK7_HUMAN	Parkinson disease protein 7 OS=Homo sapiens OX=9606 GN=PARK7 PE=1 SV=2	4.7	4	4	Carbamidomethylation; Oxidation (M)	9287	7091.7	5111.5	13765	14212	5137.6
Q9UDY4	DNJB4_HUMAN	DnaJ homolog subfamily B member 4 OS=Homo sapiens OX=9606 GN=DNAJB4 PE=1 SV=1	8.75	4	3	Carbamidomethylation	1001.2	1733.2	1345.4	3751.2	4846.1	1308.8
P27695	APEX1_HUMAN	DNA-(apurinic or apyrimidinic site) lyase OS=Homo sapiens OX=9606 GN=APEX1 PE=1 SV=2	2.66	4	4		2698	1239.8	2260.4	3024.7	4284.6	2703
P30050	RL12_HUMAN	60S ribosomal protein L12 OS=Homo sapiens OX=9606 GN=RPL12 PE=1 SV=1	19.24	4	4	Carbamidomethylation	6734.3	6323.7	5447.2	13662	15784	6864.2
P62081	RS7_HUMAN	40S ribosomal protein S7 OS=Homo sapiens OX=9606 GN=RPS7 PE=1 SV=1	4.74	4	4		2512.9	3589.7	2370.9	4675.2	5132.2	4002.8
Q92626	PXDN_HUMAN	Peroxidasin homolog OS=Homo sapiens OX=9606 GN=PXDN PE=1 SV=2	7.48	4	4	Carbamidomethylation	429.59	1119.6	122.5	1714.1	3082.6	589.01
Q13308	PTK7_HUMAN	Inactive tyrosine-protein kinase 7 OS=Homo sapiens OX=9606 GN=PTK7 PE=1 SV=2	4.61	4	4		1650.4	1180	357.72	2217.4	1970.5	1658.2
Q96GK7	FAH2A_HUMAN	Fumarylacetoacetate hydrolase domain-containing protein 2A OS=Homo sapiens OX=9606 GN=FAHD2A PE=1 SV=1	7.03	4	4	Carbamidomethylation; Oxidation (M)	1641.5	1492.3	829.46	4000.7	2340.8	2135.6
Q9Y2X3	NOP58_HUMAN	Nucleolar protein 58 OS=Homo sapiens OX=9606 GN=NOP58 PE=1 SV=1	23.39	4	4	Carbamidomethylation; Oxidation (M)	144.99	439.65	486.68	2580.1	5682.9	2957.5
P29590	PML_HUMAN	Protein PML OS=Homo sapiens OX=9606 GN=PML PE=1 SV=3	16.17	4	4	Carbamidomethylation	1495.2	2234.5	447.29	6178.5	5933.5	4057.8
P14866	HNRPL_HUMAN	Heterogeneous nuclear ribonucleoprotein L OS=Homo sapiens OX=9606 GN=HNRNPL PE=1 SV=2	8.37	4	4	Oxidation (M)	1462.8	1204.1	292.97	3031.5	5077	1894.5
Q2M2I8	AAK1_HUMAN	AP2-associated protein kinase 1 OS=Homo sapiens OX=9606 GN=AAK1 PE=1 SV=3	2.92	4	4		1045.5	547.62	613.67	1182.9	2138.7	1067.7
P22059	OSBP1_HUMAN	Oxysterol-binding protein 1 OS=Homo sapiens OX=9606 GN=OSBP PE=1 SV=1	4.24	4	4		1249.7	2839.6	2280	2594.1	6443.3	2085.1
P13747	HLAE_HUMAN	HLA class I histocompatibility antigen alpha chain E OS=Homo sapiens OX=9606 GN=HLA-E PE=1 SV=4	8.47	4	1		0	0	0	566.32	797.82	197.93
Q99733	NP1L4_HUMAN	Nucleosome assembly protein 1-like 4 OS=Homo sapiens OX=9606 GN=NAP1L4 PE=1 SV=1	3.95	4	3	Oxidation (M)	1153.6	963.44	791.62	2777.9	1190	1492.9
P15531	NDKA_HUMAN	Nucleoside diphosphate kinase A OS=Homo sapiens OX=9606 GN=NME1 PE=1 SV=1	1.7	4	1	Carbamidomethylation; Oxidation (M)	273.17	120.05	178.69	243.27	230.19	558.49
Q15691	MARE1_HUMAN	Microtubule-associated protein RP/EB family member 1 OS=Homo sapiens OX=9606 GN=MAPRE1 PE=1 SV=3	7.35	4	4	Carbamidomethylation	3297.9	1342.6	573.46	4114.9	5387.9	2621.6
P26196	DDX6_HUMAN	Probable ATP-dependent RNA helicase DDX6 OS=Homo sapiens OX=9606 GN=DDX6 PE=1 SV=2	8.4	4	4	Oxidation (M)	311.2	4224.8	2041.4	5390.3	10100	2030.2
Q14108	SCRB2_HUMAN	Lysosome membrane protein 2 OS=Homo sapiens OX=9606 GN=SCARB2 PE=1 SV=2	17.4	4	4		6579.7	1375.8	907.15	16957	9703.7	11384
Q16795	NDUA9_HUMAN	NADH dehydrogenase [ubiquinone] 1 alpha subcomplex subunit 9 mitochondrial OS=Homo sapiens OX=9606 GN=NDUFA9 PE=1 SV=2	27.02	4	4		0	858.27	0	2689.4	3792.8	473.87
P62136	PP1A_HUMAN	Serine/threonine-protein phosphatase PP1-alpha catalytic subunit OS=Homo sapiens OX=9606 GN=PPP1CA PE=1 SV=1	8.46	4	1	Carbamidomethylation	0	0	0	560.15	931.88	0
Q8N766	EMC1_HUMAN	ER membrane protein complex subunit 1 OS=Homo sapiens OX=9606 GN=EMC1 PE=1 SV=1	0.3	4	4		1948.9	2726	6817	4612.5	5830.7	2964.9
P46783	RS10_HUMAN	40S ribosomal protein S10 OS=Homo sapiens OX=9606 GN=RPS10 PE=1 SV=1	4.57	4	4		8154.7	8093	6267.7	12118	13039	11080
Q14498	RBM39_HUMAN	RNA-binding protein 39 OS=Homo sapiens OX=9606 GN=RBM39 PE=1 SV=2	13.48	4	4	Oxidation (M)	1583.1	3075.8	1883.2	8647.3	13167	4986.7
Q9BXJ9	NAA15_HUMAN	N-alpha-acetyltransferase 15 NatA auxiliary subunit OS=Homo sapiens OX=9606 GN=NAA15 PE=1 SV=1	13.04	4	4	Oxidation (M)	307.68	1081	814.41	2689.6	3504	1460.5
P14923	PLAK_HUMAN	Junction plakoglobin OS=Homo sapiens OX=9606 GN=JUP PE=1 SV=3	1.86	4	3	Carbamidomethylation; Oxidation (M)	1444.8	1005.4	796.97	255.28	2392	1819.4
Q9H553	ALG2_HUMAN	Alpha-1 3/1 6-mannosyltransferase ALG2 OS=Homo sapiens OX=9606 GN=ALG2 PE=1 SV=1	6.26	4	4	Oxidation (M)	1372.4	1121.2	1332.8	2175.3	2254.3	4571.4
P01834	IGKC_HUMAN	Immunoglobulin kappa constant OS=Homo sapiens OX=9606 GN=IGKC PE=1 SV=2	0.52	4	4	Carbamidomethylation	6770	6052.4	1263.9	5155.3	5930.4	4738.4
P63000	RAC1_HUMAN	Ras-related C3 botulinum toxin substrate 1 OS=Homo sapiens OX=9606 GN=RAC1 PE=1 SV=1	15.03	4	4	Carbamidomethylation; Oxidation (M)	9772	6173.2	4770.5	14504	14945	11257
P30044	PRDX5_HUMAN	Peroxiredoxin-5 mitochondrial OS=Homo sapiens OX=9606 GN=PRDX5 PE=1 SV=4	2.94	4	4	Carbamidomethylation; Oxidation (M)	3304.8	1452.5	1416.6	3081.9	2051.9	4598.8
Q99877	H2B1N_HUMAN	Histone H2B type 1-N OS=Homo sapiens OX=9606 GN=H2BC15 PE=1 SV=3	1.01	4	2	Oxidation (M)	4375.3	10964	1543.4	8074.6	8390.9	6770.7
O00506	STK25_HUMAN	Serine/threonine-protein kinase 25 OS=Homo sapiens OX=9606 GN=STK25 PE=1 SV=1	4.38	4	4	Oxidation (M)	10734	2120.6	1181.5	3078.3	2513.7	1187.5
Q00577	PURA_HUMAN	Transcriptional activator protein Pur-alpha OS=Homo sapiens OX=9606 GN=PURA PE=1 SV=2	6.99	4	4	Carbamidomethylation	1597.6	3904.3	1875.6	6909.2	6004.7	2336.2
Q96FW1	OTUB1_HUMAN	Ubiquitin thioesterase OTUB1 OS=Homo sapiens OX=9606 GN=OTUB1 PE=1 SV=2	3.91	4	4		3079.4	1185.8	948.26	4386.1	2990.2	2315.7
P07910	HNRPC_HUMAN	Heterogeneous nuclear ribonucleoproteins C1/C2 OS=Homo sapiens OX=9606 GN=HNRNPC PE=1 SV=4	2.58	4	4	Oxidation (M)	233.77	4717.5	1353.8	3217.7	4800	1392.5
P07858	CATB_HUMAN	Cathepsin B OS=Homo sapiens OX=9606 GN=CTSB PE=1 SV=3	37.19	4	4	Carbamidomethylation; Oxidation (M)	15583	1684.4	1455.6	16043	15834	10288
Q07021	C1QBP_HUMAN	Complement component 1 Q subcomponent-binding protein mitochondrial OS=Homo sapiens OX=9606 GN=C1QBP PE=1 SV=1	0.57	4	4		5218.6	5020.3	6187.3	7692.5	7894.6	2622.6
P62249	RS16_HUMAN	40S ribosomal protein S16 OS=Homo sapiens OX=9606 GN=RPS16 PE=1 SV=2	10.71	4	4		8448.3	17461	10251	20988	27851	14790
P00403	COX2_HUMAN	Cytochrome c oxidase subunit 2 OS=Homo sapiens OX=9606 GN=MT-CO2 PE=1 SV=1	0.76	4	4	Oxidation (M)	13756	18204	11518	17947	11322	19743
Q14554	PDIA5_HUMAN	Protein disulfide-isomerase A5 OS=Homo sapiens OX=9606 GN=PDIA5 PE=1 SV=1	21.79	4	4		208.23	963.27	88.729	2383.6	2993.7	1523.3
P35268	RL22_HUMAN	60S ribosomal protein L22 OS=Homo sapiens OX=9606 GN=RPL22 PE=1 SV=2	3.73	4	4	Carbamidomethylation; Oxidation (M)	21348	18384	14433	22372	22428	22707
P05165	PCCA_HUMAN	Propionyl-CoA carboxylase alpha chain mitochondrial OS=Homo sapiens OX=9606 GN=PCCA PE=1 SV=4	3.85	4	4	Oxidation (M)	4608.3	1956.9	1241.8	3689.3	4417.3	4105.1
P32456	GBP2_HUMAN	Guanylate-binding protein 2 OS=Homo sapiens OX=9606 GN=GBP2 PE=1 SV=3	1.16	4	2	Oxidation (M)	181.04	2324.2	56.587	1080.4	1825.3	655.37
P12955	PEPD_HUMAN	Xaa-Pro dipeptidase OS=Homo sapiens OX=9606 GN=PEPD PE=1 SV=3	10.61	4	4	Carbamidomethylation; Oxidation (M)	1073.8	829.34	161.12	3489.7	3308.6	1889.9
Q6PCB7	S27A1_HUMAN	Long-chain fatty acid transport protein 1 OS=Homo sapiens OX=9606 GN=SLC27A1 PE=1 SV=1	8.86	4	4	Oxidation (M)	769.03	889.56	384.56	2188.9	2501.9	1223.1
Q6UXV4	MIC27_HUMAN	MICOS complex subunit MIC27 OS=Homo sapiens OX=9606 GN=APOOL PE=1 SV=1	5.91	4	4	Oxidation (M)	3800.1	986.02	602.3	4703.1	5647.7	1788.2
Q96A65	EXOC4_HUMAN	Exocyst complex component 4 OS=Homo sapiens OX=9606 GN=EXOC4 PE=1 SV=1	10.99	4	4		539.91	1063.7	190.53	2534	3626.2	1079.5
Q08380	LG3BP_HUMAN	Galectin-3-binding protein OS=Homo sapiens OX=9606 GN=LGALS3BP PE=1 SV=1	17.59	4	4		310.95	1619	185.72	5060.9	5467.4	1509.4
P42167	LAP2B_HUMAN	Lamina-associated polypeptide 2 isoforms beta/gamma OS=Homo sapiens OX=9606 GN=TMPO PE=1 SV=2	12.34	4	4		1886.2	1296.6	524.73	4384.9	5027.1	2741.5
Q9UBC2	EP15R_HUMAN	Epidermal growth factor receptor substrate 15-like 1 OS=Homo sapiens OX=9606 GN=EPS15L1 PE=1 SV=1	7.52	4	4		1476.5	747.22	1091	2907.2	3611	1696.3
P99999	CYC_HUMAN	Cytochrome c OS=Homo sapiens OX=9606 GN=CYCS PE=1 SV=2	0.2	4	4	Oxidation (M)	112690	79039	102140	98953	72456	109300
Q6NVY1	HIBCH_HUMAN	3-hydroxyisobutyryl-CoA hydrolase mitochondrial OS=Homo sapiens OX=9606 GN=HIBCH PE=1 SV=2	3.9	4	4	Oxidation (M)	4183.9	2649.1	1841.4	4605.8	5652.1	3101.5
P24534	EF1B_HUMAN	Elongation factor 1-beta OS=Homo sapiens OX=9606 GN=EEF1B2 PE=1 SV=3	0.11	4	4	Oxidation (M)	10427	6571.5	6525.1	9324.6	6796.8	7429.3
Q9Y2A7	NCKP1_HUMAN	Nck-associated protein 1 OS=Homo sapiens OX=9606 GN=NCKAP1 PE=1 SV=1	17.49	4	4	Oxidation (M)	1003	3235.9	710.21	6241.7	7292.6	3401.7
Q99829	CPNE1_HUMAN	Copine-1 OS=Homo sapiens OX=9606 GN=CPNE1 PE=1 SV=1	7.85	4	4	Oxidation (M)	1103.4	2889.4	1976.9	7154.2	6744.6	2042.5
P19623	SPEE_HUMAN	Spermidine synthase OS=Homo sapiens OX=9606 GN=SRM PE=1 SV=1	12.5	4	4	Oxidation (M)	10532	8447.8	6258.8	16136	15281	11115
P62140	PP1B_HUMAN	Serine/threonine-protein phosphatase PP1-beta catalytic subunit OS=Homo sapiens OX=9606 GN=PPP1CB PE=1 SV=3	4.5	4	1	Carbamidomethylation; Oxidation (M)	907.05	550.92	84.91	1677.5	2881.2	1099.9
P27361	MK03_HUMAN	Mitogen-activated protein kinase 3 OS=Homo sapiens OX=9606 GN=MAPK3 PE=1 SV=4	4.83	4	2	Oxidation (M)	207.6	613.8	0	1113.4	1286.9	143.56
O00264	PGRC1_HUMAN	Membrane-associated progesterone receptor component 1 OS=Homo sapiens OX=9606 GN=PGRMC1 PE=1 SV=3	7.49	4	4		5438.1	6089.8	4176.5	13120	8623.5	9728.3
P08243	ASNS_HUMAN	Asparagine synthetase [glutamine-hydrolyzing] OS=Homo sapiens OX=9606 GN=ASNS PE=1 SV=4	2.64	4	4	Oxidation (M)	640.55	2006.1	1035.6	2857.9	2041	1110
Q9BVK6	TMED9_HUMAN	Transmembrane emp24 domain-containing protein 9 OS=Homo sapiens OX=9606 GN=TMED9 PE=1 SV=2	19.4	4	4	Oxidation (M)	3577.5	1797.7	717.22	9760.3	8947.8	4742.3
P49821	NDUV1_HUMAN	NADH dehydrogenase [ubiquinone] flavoprotein 1 mitochondrial OS=Homo sapiens OX=9606 GN=NDUFV1 PE=1 SV=4	5.85	4	4	Carbamidomethylation	820.77	777.1	514.01	2908.8	2853.9	897.86
Q9H269	VPS16_HUMAN	Vacuolar protein sorting-associated protein 16 homolog OS=Homo sapiens OX=9606 GN=VPS16 PE=1 SV=2	6.99	4	4		1009.2	2001.4	768.63	3486.1	3129.4	1823.7
Q6ZMI0	PPR21_HUMAN	Protein phosphatase 1 regulatory subunit 21 OS=Homo sapiens OX=9606 GN=PPP1R21 PE=1 SV=1	3.9	4	4		67.506	1156.6	770.53	1108.9	1760.5	441.79
Q9HB71	CYBP_HUMAN	Calcyclin-binding protein OS=Homo sapiens OX=9606 GN=CACYBP PE=1 SV=2	8.92	4	4	Oxidation (M)	1224.1	553.79	259.07	3114.2	2093	933.73
Q16543	CDC37_HUMAN	Hsp90 co-chaperone Cdc37 OS=Homo sapiens OX=9606 GN=CDC37 PE=1 SV=1	5.81	4	4	Oxidation (M)	11016	29490	7660.3	13198	14159	39729
O95793	STAU1_HUMAN	Double-stranded RNA-binding protein Staufen homolog 1 OS=Homo sapiens OX=9606 GN=STAU1 PE=1 SV=2	8.91	4	4	Oxidation (M)	802.57	397.93	158.95	1737.2	1926.1	1161.4
P46782	RS5_HUMAN	40S ribosomal protein S5 OS=Homo sapiens OX=9606 GN=RPS5 PE=1 SV=4	6.73	4	4	Carbamidomethylation	1467.1	1639.3	2029.7	3114.5	3112.7	2340.8
Q8WWM7	ATX2L_HUMAN	Ataxin-2-like protein OS=Homo sapiens OX=9606 GN=ATXN2L PE=1 SV=2	10.56	4	4	Oxidation (M)	874.15	1418.5	408.29	2291.7	5300.7	1199.8
Q07666	KHDR1_HUMAN	KH domain-containing RNA-binding signal transduction-associated protein 1 OS=Homo sapiens OX=9606 GN=KHDRBS1 PE=1 SV=1	15.16	4	4	Oxidation (M)	0	3654.3	173.59	4268.6	10201	756.41
P53597	SUCA_HUMAN	Succinate--CoA ligase [ADP/GDP-forming] subunit alpha mitochondrial OS=Homo sapiens OX=9606 GN=SUCLG1 PE=1 SV=4	7.11	4	4	Carbamidomethylation	2765.7	1502.8	212.28	3169.5	5664.4	2427.3
Q9Y5S2	MRCKB_HUMAN	Serine/threonine-protein kinase MRCK beta OS=Homo sapiens OX=9606 GN=CDC42BPB PE=1 SV=2	6.18	4	4	Oxidation (M)	1350.3	3737.9	2120.2	5245.1	7001.9	3339.7
Q5EBM0	CMPK2_HUMAN	UMP-CMP kinase 2 mitochondrial OS=Homo sapiens OX=9606 GN=CMPK2 PE=1 SV=3	3.67	4	4	Carbamidomethylation	604.23	3468.2	1142.7	3920.6	4233.2	4071.8
P10606	COX5B_HUMAN	Cytochrome c oxidase subunit 5B mitochondrial OS=Homo sapiens OX=9606 GN=COX5B PE=1 SV=2	5.09	4	4	Oxidation (M)	3657	3564.6	2060.4	6323.1	5352.5	4834.1
Q14789	GOGB1_HUMAN	Golgin subfamily B member 1 OS=Homo sapiens OX=9606 GN=GOLGB1 PE=1 SV=2	0.16	4	4	Carbamidomethylation	873.94	1964.8	1149.8	1380.5	1839.1	842.4
Q01844	EWS_HUMAN	RNA-binding protein EWS OS=Homo sapiens OX=9606 GN=EWSR1 PE=1 SV=1	18.81	4	4	Oxidation (M)	458.01	567.54	173.11	2212.6	5477.4	1934.1
Q13867	BLMH_HUMAN	Bleomycin hydrolase OS=Homo sapiens OX=9606 GN=BLMH PE=1 SV=1	1.33	4	4	Oxidation (M)	4613.5	3148.9	3916.4	5593.7	5248.5	3952.6
Q9Y295	DRG1_HUMAN	Developmentally-regulated GTP-binding protein 1 OS=Homo sapiens OX=9606 GN=DRG1 PE=1 SV=1	0.56	4	4		1305.9	2416.6	2955.6	2250.2	2690.6	2468.6
Q9UNF0	PACN2_HUMAN	Protein kinase C and casein kinase substrate in neurons protein 2 OS=Homo sapiens OX=9606 GN=PACSIN2 PE=1 SV=2	7.21	4	4		2297.5	1287.5	1272.9	4003.9	4160.6	2922.3
O15145	ARPC3_HUMAN	Actin-related protein 2/3 complex subunit 3 OS=Homo sapiens OX=9606 GN=ARPC3 PE=1 SV=3	1.5	4	4	Oxidation (M)	10751	8558.1	7405.3	10561	14193	8877.9
Q15006	EMC2_HUMAN	ER membrane protein complex subunit 2 OS=Homo sapiens OX=9606 GN=EMC2 PE=1 SV=1	3.49	4	4	Oxidation (M)	3974.3	915.39	2296.5	3936	4407.6	3805.1
P52306	GDS1_HUMAN	Rap1 GTPase-GDP dissociation stimulator 1 OS=Homo sapiens OX=9606 GN=RAP1GDS1 PE=1 SV=3	3.18	4	4	Oxidation (M)	493.69	659.98	978.77	1829	1307.1	1061.7
O76024	WFS1_HUMAN	Wolframin OS=Homo sapiens OX=9606 GN=WFS1 PE=1 SV=2	8.58	4	4	Oxidation (M)	478.45	1301.8	123.62	1614.1	3272.8	1066
P14324	FPPS_HUMAN	Farnesyl pyrophosphate synthase OS=Homo sapiens OX=9606 GN=FDPS PE=1 SV=4	2.77	4	4	Oxidation (M)	9828.7	15786	13061	21223	17352	13372
P55010	IF5_HUMAN	Eukaryotic translation initiation factor 5 OS=Homo sapiens OX=9606 GN=EIF5 PE=1 SV=2	1.93	4	4	Oxidation (M)	5061.5	5404.6	5069	7214.2	6287.7	5082.3
Q07812	BAX_HUMAN	Apoptosis regulator BAX OS=Homo sapiens OX=9606 GN=BAX PE=1 SV=1	11.27	4	4	Oxidation (M)	1619.1	1012	910.53	4050.4	5022.4	2100
P09874	PARP1_HUMAN	Poly [ADP-ribose] polymerase 1 OS=Homo sapiens OX=9606 GN=PARP1 PE=1 SV=4	2.83	4	4	Oxidation (M)	539.28	2059.3	1308.7	2262.1	3132.2	940.87
Q15717	ELAV1_HUMAN	ELAV-like protein 1 OS=Homo sapiens OX=9606 GN=ELAVL1 PE=1 SV=2	4.26	4	4	Oxidation (M)	3981	3165.4	2232.7	6142.2	7137.6	3670.7
P51116	FXR2_HUMAN	Fragile X mental retardation syndrome-related protein 2 OS=Homo sapiens OX=9606 GN=FXR2 PE=1 SV=2	6.33	4	3	Oxidation (M)	386.97	155.22	484.18	857.08	1865.6	530.64
O43815	STRN_HUMAN	Striatin OS=Homo sapiens OX=9606 GN=STRN PE=1 SV=4	12.26	4	4		522.35	579.49	1082.4	2905.6	2899.7	2275.8
Q9HCU0	CD248_HUMAN	Endosialin OS=Homo sapiens OX=9606 GN=CD248 PE=1 SV=1	6.83	4	4	Carbamidomethylation	2669.4	1029.3	1118.4	5512.8	5338.4	5255.6
Q9H3U1	UN45A_HUMAN	Protein unc-45 homolog A OS=Homo sapiens OX=9606 GN=UNC45A PE=1 SV=1	10.99	4	4		496.33	1521.3	497.1	2899	3333.8	2046.2
P30519	HMOX2_HUMAN	Heme oxygenase 2 OS=Homo sapiens OX=9606 GN=HMOX2 PE=1 SV=2	4.44	4	4	Oxidation (M)	1482.9	871.91	1502.2	2765	3278.5	1760.6
P10620	MGST1_HUMAN	Microsomal glutathione S-transferase 1 OS=Homo sapiens OX=9606 GN=MGST1 PE=1 SV=1	4.07	4	4	Carbamidomethylation; Oxidation (M)	5674.4	1368.6	2334	7525.5	7569.5	7741
Q9UNZ2	NSF1C_HUMAN	NSFL1 cofactor p47 OS=Homo sapiens OX=9606 GN=NSFL1C PE=1 SV=2	9.11	4	4		683.37	791.66	452.07	3157.8	2181.1	703.86
P35613	BASI_HUMAN	Basigin OS=Homo sapiens OX=9606 GN=BSG PE=1 SV=2	5.74	4	4	Oxidation (M)	5665.3	2060.6	743.8	8940.4	4375.7	4781.7
Q86Y82	STX12_HUMAN	Syntaxin-12 OS=Homo sapiens OX=9606 GN=STX12 PE=1 SV=1	6.39	4	4	Oxidation (M)	820.75	736.47	1875	2976.7	4101.4	1728.4
P05166	PCCB_HUMAN	Propionyl-CoA carboxylase beta chain mitochondrial OS=Homo sapiens OX=9606 GN=PCCB PE=1 SV=3	6.31	4	4	Oxidation (M)	946.94	1192	597.98	2000	3050.8	1174.9
P17931	LEG3_HUMAN	Galectin-3 OS=Homo sapiens OX=9606 GN=LGALS3 PE=1 SV=5	7.87	4	4	Oxidation (M)	2959.3	1886.7	680.89	5235.2	5523.8	2291.4
Q12874	SF3A3_HUMAN	Splicing factor 3A subunit 3 OS=Homo sapiens OX=9606 GN=SF3A3 PE=1 SV=1	4.25	4	4	Oxidation (M)	426.56	976.63	643.66	1762.3	1646.9	1037.3
Q15758	AAAT_HUMAN	Neutral amino acid transporter B(0) OS=Homo sapiens OX=9606 GN=SLC1A5 PE=1 SV=2	0.01	4	4		4722.1	9258.7	5260.6	6829.6	8268.5	4920.2
Q96HE7	ERO1A_HUMAN	ERO1-like protein alpha OS=Homo sapiens OX=9606 GN=ERO1A PE=1 SV=2	11.62	4	4	Carbamidomethylation	3110.7	777.33	800.66	5915.1	6251.8	4230.6
P09417	DHPR_HUMAN	Dihydropteridine reductase OS=Homo sapiens OX=9606 GN=QDPR PE=1 SV=2	2.72	4	4	Oxidation (M)	2923.3	2733.9	1264.8	4209.3	2540.3	3162.4
P04062	GLCM_HUMAN	Lysosomal acid glucosylceramidase OS=Homo sapiens OX=9606 GN=GBA PE=1 SV=3	1	4	4	Carbamidomethylation; Oxidation (M)	2981.6	2783.2	7756.2	2859.3	4876.6	3647.1
P23219	PGH1_HUMAN	Prostaglandin G/H synthase 1 OS=Homo sapiens OX=9606 GN=PTGS1 PE=1 SV=2	7.73	4	4	Oxidation (M)	4013.6	2166	563.25	8703.9	10603	7048.2
P35637	FUS_HUMAN	RNA-binding protein FUS OS=Homo sapiens OX=9606 GN=FUS PE=1 SV=1	23.92	4	4		1713.3	1162.9	1457.6	2431.8	6577.1	824.61
P51114	FXR1_HUMAN	Fragile X mental retardation syndrome-related protein 1 OS=Homo sapiens OX=9606 GN=FXR1 PE=1 SV=3	2.29	4	4	Oxidation (M)	2710.4	2836	1292.1	3036.1	3084.1	3657.6
Q86V21	AACS_HUMAN	Acetoacetyl-CoA synthetase OS=Homo sapiens OX=9606 GN=AACS PE=1 SV=1	3.72	4	4		3293.9	2388.3	1431.5	4888.8	5398	3398.5
Q13131	AAPK1_HUMAN	5'-AMP-activated protein kinase catalytic subunit alpha-1 OS=Homo sapiens OX=9606 GN=PRKAA1 PE=1 SV=4	6.11	4	4	Oxidation (M)	3586.4	4928.6	2210.2	7258.8	6971.4	5687
O00764	PDXK_HUMAN	Pyridoxal kinase OS=Homo sapiens OX=9606 GN=PDXK PE=1 SV=1	3.18	4	4	Oxidation (M)	2856.9	1190.2	847.76	2778.5	3479.9	1913
Q08431	MFGM_HUMAN	Lactadherin OS=Homo sapiens OX=9606 GN=MFGE8 PE=1 SV=3	8.34	4	4	Oxidation (M)	2644.4	1640.4	1671.6	5720.6	4638.4	3986.6
P50479	PDLI4_HUMAN	PDZ and LIM domain protein 4 OS=Homo sapiens OX=9606 GN=PDLIM4 PE=1 SV=2	2.75	4	4	Oxidation (M)	3974.1	1840.6	2982.5	4651.3	4362.3	4830.9
P61604	CH10_HUMAN	10 kDa heat shock protein mitochondrial OS=Homo sapiens OX=9606 GN=HSPE1 PE=1 SV=2	0.96	4	4		10518	3735	4024.1	8142.1	7500	6483.6
P25788	PSA3_HUMAN	Proteasome subunit alpha type-3 OS=Homo sapiens OX=9606 GN=PSMA3 PE=1 SV=2	6.59	4	4	Oxidation (M)	12466	6299.9	3287.7	13160	10029	13171
Q04917	1433F_HUMAN	14-3-3 protein eta OS=Homo sapiens OX=9606 GN=YWHAH PE=1 SV=4	3.01	4	3	Oxidation (M)	6200	1554.8	1781	6950.8	5750.4	1918.8
Q9UKG1	DP13A_HUMAN	DCC-interacting protein 13-alpha OS=Homo sapiens OX=9606 GN=APPL1 PE=1 SV=1	6.09	4	4	Oxidation (M)	1448.4	1174.3	551.7	3240.4	3202.2	1115.4
P17612	KAPCA_HUMAN	cAMP-dependent protein kinase catalytic subunit alpha OS=Homo sapiens OX=9606 GN=PRKACA PE=1 SV=2	8.18	4	4		724.92	199.49	59.192	1089.3	2583.1	560.53
Q92947	GCDH_HUMAN	Glutaryl-CoA dehydrogenase mitochondrial OS=Homo sapiens OX=9606 GN=GCDH PE=1 SV=1	1.53	4	4	Oxidation (M)	1201.4	385.95	415.93	1285.1	1175.2	702.46
Q9NZ01	TECR_HUMAN	Very-long-chain enoyl-CoA reductase OS=Homo sapiens OX=9606 GN=TECR PE=1 SV=1	2.4	4	4	Oxidation (M)	2226.3	1547.7	999.43	2876.4	2827.4	1729.9
P62244	RS15A_HUMAN	40S ribosomal protein S15a OS=Homo sapiens OX=9606 GN=RPS15A PE=1 SV=2	5.11	4	4	Oxidation (M)	8342.6	7329.8	2737.9	13653	14632	4145.4
Q5T9A4	ATD3B_HUMAN	ATPase family AAA domain-containing protein 3B OS=Homo sapiens OX=9606 GN=ATAD3B PE=1 SV=1	4.33	4	1		972.38	567.33	204.41	1873.2	2720.3	1554.9
P08754	GNAI3_HUMAN	Guanine nucleotide-binding protein G(i) subunit alpha OS=Homo sapiens OX=9606 GN=GNAI3 PE=1 SV=3	3.35	4	2	Oxidation (M)	3787.4	3924.4	174.22	7845.2	6416.2	1661.3
P23786	CPT2_HUMAN	Carnitine O-palmitoyltransferase 2 mitochondrial OS=Homo sapiens OX=9606 GN=CPT2 PE=1 SV=2	6.07	4	4		640.7	1130.3	755.76	3262.6	2266.9	756.1
Q13185	CBX3_HUMAN	Chromobox protein homolog 3 OS=Homo sapiens OX=9606 GN=CBX3 PE=1 SV=4	0.02	4	4	Carbamidomethylation; Oxidation (M)	4471	2279.7	1974.1	3481.4	2674.5	2715.7
O14964	HGS_HUMAN	Hepatocyte growth factor-regulated tyrosine kinase substrate OS=Homo sapiens OX=9606 GN=HGS PE=1 SV=1	10.18	4	4	Oxidation (M)	8046	1998.2	953.8	14298	10067	6470.5
Q92599	SEPT8_HUMAN	Septin-8 OS=Homo sapiens OX=9606 GN=SEPTIN8 PE=1 SV=4	8.26	4	3		625.14	0	77.6	1076.6	593.21	590.89
P16219	ACADS_HUMAN	Short-chain specific acyl-CoA dehydrogenase mitochondrial OS=Homo sapiens OX=9606 GN=ACADS PE=1 SV=1	15.53	4	4	Oxidation (M)	4763.5	2115.2	1358.6	9592	11034	6478.7
O75351	VPS4B_HUMAN	Vacuolar protein sorting-associated protein 4B OS=Homo sapiens OX=9606 GN=VPS4B PE=1 SV=2	2.04	4	3	Carbamidomethylation; Oxidation (M)	1500.2	1225	663.13	2602.1	2488.6	1504
Q7Z417	NUFP2_HUMAN	Nuclear fragile X mental retardation-interacting protein 2 OS=Homo sapiens OX=9606 GN=NUFIP2 PE=1 SV=1	7.07	4	4	Oxidation (M)	383.59	829.43	293.01	900.5	1977	755.1
P15121	ALDR_HUMAN	Aldo-keto reductase family 1 member B1 OS=Homo sapiens OX=9606 GN=AKR1B1 PE=1 SV=3	25.26	4	4	Oxidation (M)	2073.8	143.58	442.13	6803.3	6736.6	2510.2
Q9H845	ACAD9_HUMAN	Complex I assembly factor ACAD9 mitochondrial OS=Homo sapiens OX=9606 GN=ACAD9 PE=1 SV=1	0.27	4	4		156900	132430	161510	156760	119900	152730
O00505	IMA4_HUMAN	Importin subunit alpha-4 OS=Homo sapiens OX=9606 GN=KPNA3 PE=1 SV=2	11.63	4	2		26.827	185.07	177.78	674.66	1317.1	161.05
P02462	CO4A1_HUMAN	Collagen alpha-1(IV) chain OS=Homo sapiens OX=9606 GN=COL4A1 PE=1 SV=4	1.16	4	4	Carbamidomethylation	1888.6	2396.9	897.76	2081.9	1181.2	805.47
P00505	AATM_HUMAN	Aspartate aminotransferase mitochondrial OS=Homo sapiens OX=9606 GN=GOT2 PE=1 SV=3	5.84	4	4	Oxidation (M)	2683.6	2879.9	1909.2	6161.3	6653.6	3370.4
O60504	VINEX_HUMAN	Vinexin OS=Homo sapiens OX=9606 GN=SORBS3 PE=1 SV=2	2.46	4	4	Carbamidomethylation; Oxidation (M)	1963.5	395.43	1049.2	2365.3	2105.8	607.11
Q96RP9	EFGM_HUMAN	Elongation factor G mitochondrial OS=Homo sapiens OX=9606 GN=GFM1 PE=1 SV=2	0.03	4	4		1996.4	1269.4	2550.4	2294.1	2326.5	1543
O95486	SC24A_HUMAN	Protein transport protein Sec24A OS=Homo sapiens OX=9606 GN=SEC24A PE=1 SV=2	2.92	4	4		552.15	1023.9	281.8	1454.6	1044.2	641.57
Q9Y2D4	EXC6B_HUMAN	Exocyst complex component 6B OS=Homo sapiens OX=9606 GN=EXOC6B PE=1 SV=3	7.59	4	4		149.24	1518.6	735.87	2413.3	3332.6	682.38
Q8N0X7	SPART_HUMAN	Spartin OS=Homo sapiens OX=9606 GN=SPART PE=1 SV=1	8.38	4	4		642.15	400.05	135.79	1421.1	889.91	2090.7
P46063	RECQ1_HUMAN	ATP-dependent DNA helicase Q1 OS=Homo sapiens OX=9606 GN=RECQL PE=1 SV=3	22.5	4	4	Oxidation (M)	999.21	47.623	0	2724.1	3710	1990.1
A5YKK6	CNOT1_HUMAN	CCR4-NOT transcription complex subunit 1 OS=Homo sapiens OX=9606 GN=CNOT1 PE=1 SV=2	6.04	4	4		154	2040.1	940.39	2605.8	3475.6	907.26
Q9NVJ2	ARL8B_HUMAN	ADP-ribosylation factor-like protein 8B OS=Homo sapiens OX=9606 GN=ARL8B PE=1 SV=1	10.04	4	4	Oxidation (M)	2650.8	2883.2	626.03	7821.4	7155.6	4328.6
Q13620	CUL4B_HUMAN	Cullin-4B OS=Homo sapiens OX=9606 GN=CUL4B PE=1 SV=4	11.98	4	4	Oxidation (M)	904.5	432.28	256.84	2085.3	1316	1941.1
Q14914	PTGR1_HUMAN	Prostaglandin reductase 1 OS=Homo sapiens OX=9606 GN=PTGR1 PE=1 SV=2	4.68	4	4		1631.2	1760	1507.8	5836.6	4270.8	1572.7
P05997	CO5A2_HUMAN	Collagen alpha-2(V) chain OS=Homo sapiens OX=9606 GN=COL5A2 PE=1 SV=3	3.81	4	4	Carbamidomethylation; Oxidation (M)	1748	1020.5	830.27	945.39	1037.3	502.77
P04424	ARLY_HUMAN	Argininosuccinate lyase OS=Homo sapiens OX=9606 GN=ASL PE=1 SV=4	9.4	4	4	Oxidation (M)	580.52	1129.3	1197.5	2166.7	1794.9	7839.4
P98082	DAB2_HUMAN	Disabled homolog 2 OS=Homo sapiens OX=9606 GN=DAB2 PE=1 SV=3	1.52	4	4	Oxidation (M)	9805.9	6729.9	3997.7	9846.3	10071	8862.9
Q02543	RL18A_HUMAN	60S ribosomal protein L18a OS=Homo sapiens OX=9606 GN=RPL18A PE=1 SV=2	8.26	4	4	Carbamidomethylation; Oxidation (M)	1942	348.83	410.41	3211.3	4437.4	1978.4
Q13098	CSN1_HUMAN	COP9 signalosome complex subunit 1 OS=Homo sapiens OX=9606 GN=GPS1 PE=1 SV=4	11.54	4	4	Oxidation (M)	271.07	1077	238.57	3184.7	2515.5	586.98
Q96I24	FUBP3_HUMAN	Far upstream element-binding protein 3 OS=Homo sapiens OX=9606 GN=FUBP3 PE=1 SV=2	6.5	4	4	Oxidation (M)	485.77	300.28	175.59	952.94	1441.7	145.84
Q6YHK3	CD109_HUMAN	CD109 antigen OS=Homo sapiens OX=9606 GN=CD109 PE=1 SV=2	0.41	4	4	Oxidation (M)	427.06	942.27	408.17	1245.7	891.9	36.714
P02787	TRFE_HUMAN	Serotransferrin OS=Homo sapiens OX=9606 GN=TF PE=1 SV=3	2.12	4	4	Carbamidomethylation; Oxidation (M)	944.95	1143.9	886.68	1832.7	1612.9	1140.7
Q9H4G0	E41L1_HUMAN	Band 4.1-like protein 1 OS=Homo sapiens OX=9606 GN=EPB41L1 PE=1 SV=2	0.89	4	4	Oxidation (M)	555.6	1484.4	408.95	305.64	1368.8	570.83
O43294	TGFI1_HUMAN	Transforming growth factor beta-1-induced transcript 1 protein OS=Homo sapiens OX=9606 GN=TGFB1I1 PE=1 SV=2	0.26	4	4	Oxidation (M)	4636.6	775.86	1625.2	2811.1	2506	2140.4
P36551	HEM6_HUMAN	Oxygen-dependent coproporphyrinogen-III oxidase mitochondrial OS=Homo sapiens OX=9606 GN=CPOX PE=1 SV=3	2.01	4	4		814.29	1495.1	5697.5	3482.2	1328.8	833.01
Q12965	MYO1E_HUMAN	Unconventional myosin-Ie OS=Homo sapiens OX=9606 GN=MYO1E PE=1 SV=2	7.24	4	4	Oxidation (M)	639.95	1653.5	606.07	1689.5	3867.6	2253.8
Q01433	AMPD2_HUMAN	AMP deaminase 2 OS=Homo sapiens OX=9606 GN=AMPD2 PE=1 SV=2	14.7	4	4		1496	808.81	1042.9	3528.2	5474.3	2686.1
Q15029	U5S1_HUMAN	116 kDa U5 small nuclear ribonucleoprotein component OS=Homo sapiens OX=9606 GN=EFTUD2 PE=1 SV=1	0.5	4	4	Oxidation (M)	1716.1	292.09	918.69	814.72	1422.5	1093.9
P36269	GGT5_HUMAN	Glutathione hydrolase 5 proenzyme OS=Homo sapiens OX=9606 GN=GGT5 PE=1 SV=2	3.46	4	4	Carbamidomethylation; Oxidation (M)	4245.2	2611.1	2137.3	2463.1	2059	1020.4
P50281	MMP14_HUMAN	Matrix metalloproteinase-14 OS=Homo sapiens OX=9606 GN=MMP14 PE=1 SV=3	9.14	4	4		2903.5	1218.8	1312	5863.1	4540.1	4178.8
Q03519	TAP2_HUMAN	Antigen peptide transporter 2 OS=Homo sapiens OX=9606 GN=TAP2 PE=1 SV=1	27.18	4	4		107.82	281.75	56.39	2932	3120.3	931.87
P11717	MPRI_HUMAN	Cation-independent mannose-6-phosphate receptor OS=Homo sapiens OX=9606 GN=IGF2R PE=1 SV=3	2.23	4	4	Carbamidomethylation	4790.8	768.69	804.12	1730.7	1516.9	1308.1
Q9Y3U8	RL36_HUMAN	60S ribosomal protein L36 OS=Homo sapiens OX=9606 GN=RPL36 PE=1 SV=3	27.88	4	4	Carbamidomethylation; Oxidation (M)	4419.1	2853	616.21	12060	13483	9944.9
P00738	HPT_HUMAN	Haptoglobin OS=Homo sapiens OX=9606 GN=HP PE=1 SV=1	2.73	4	4	Carbamidomethylation; Oxidation (M)	2367.4	4196.5	956.74	1445.5	1182.7	2067.8
O75688	PPM1B_HUMAN	Protein phosphatase 1B OS=Homo sapiens OX=9606 GN=PPM1B PE=1 SV=1	5.87	4	4	Oxidation (M)	2572.3	458.77	473.69	2161.3	3858.9	1368
P25391	LAMA1_HUMAN	Laminin subunit alpha-1 OS=Homo sapiens OX=9606 GN=LAMA1 PE=1 SV=2	6.4	4	4	Oxidation (M)	473.94	3750.9	437.99	281.98	663.09	532.43
Q01484	ANK2_HUMAN	Ankyrin-2 OS=Homo sapiens OX=9606 GN=ANK2 PE=1 SV=4	1.87	4	4	Oxidation (M)	1215.8	1071.5	1139.4	1092	1468.4	559.74
Q8N1F7	NUP93_HUMAN	Nuclear pore complex protein Nup93 OS=Homo sapiens OX=9606 GN=NUP93 PE=1 SV=2	0.39	4	4	Carbamidomethylation; Oxidation (M)	3083.8	1540.3	884.68	2843	2408.9	1510.9
Q13976	KGP1_HUMAN	cGMP-dependent protein kinase 1 OS=Homo sapiens OX=9606 GN=PRKG1 PE=1 SV=3	2.11	4	4		3197.2	2371.3	1275.4	3544.2	2957.8	3005.6
Q15435	PP1R7_HUMAN	Protein phosphatase 1 regulatory subunit 7 OS=Homo sapiens OX=9606 GN=PPP1R7 PE=1 SV=1	2.05	4	4	Oxidation (M)	5016.8	2721.1	1780.2	2544	3221.3	2288.7
Q05397	FAK1_HUMAN	Focal adhesion kinase 1 OS=Homo sapiens OX=9606 GN=PTK2 PE=1 SV=2	12.55	4	4	Oxidation (M)	0	550.51	0	1635.4	1922.5	524.59
O00391	QSOX1_HUMAN	Sulfhydryl oxidase 1 OS=Homo sapiens OX=9606 GN=QSOX1 PE=1 SV=3	4.25	4	4		690.79	427.44	639.48	1037	1701.3	1112.3
P09104	ENOG_HUMAN	Gamma-enolase OS=Homo sapiens OX=9606 GN=ENO2 PE=1 SV=3	2.2	3	1	Carbamidomethylation; Oxidation (M)	203.36	342.75	123.72	835.91	369.64	197.05
O75915	PRAF3_HUMAN	PRA1 family protein 3 OS=Homo sapiens OX=9606 GN=ARL6IP5 PE=1 SV=1	64.11	3	3	Oxidation (M)	14520	43846	18749	59531	89121	30954
P20742	PZP_HUMAN	Pregnancy zone protein OS=Homo sapiens OX=9606 GN=PZP PE=1 SV=4	0.04	3	1	Carbamidomethylation; Oxidation (M)	3989.8	2134.8	3424.2	4376.7	2536.7	2547.6
P49720	PSB3_HUMAN	Proteasome subunit beta type-3 OS=Homo sapiens OX=9606 GN=PSMB3 PE=1 SV=2	10.88	3	3	Oxidation (M)	5338.6	5670.2	5439.6	12415	11078	4925
Q15836	VAMP3_HUMAN	Vesicle-associated membrane protein 3 OS=Homo sapiens OX=9606 GN=VAMP3 PE=1 SV=3	3.26	3	2	Oxidation (M)	4942.8	4845.4	1611.8	10005	10748	7023.3
P60983	GMFB_HUMAN	Glia maturation factor beta OS=Homo sapiens OX=9606 GN=GMFB PE=1 SV=2	6.82	3	3		3125.4	2161.7	1025.3	4044.4	4976.6	2681.6
Q8WUD1	RAB2B_HUMAN	Ras-related protein Rab-2B OS=Homo sapiens OX=9606 GN=RAB2B PE=1 SV=1	8.1	3	1	Oxidation (M)	273.88	30.207	0	1067.2	1102.1	118.92
P50579	MAP2_HUMAN	Methionine aminopeptidase 2 OS=Homo sapiens OX=9606 GN=METAP2 PE=1 SV=1	12.03	3	3	Oxidation (M)	205.24	426.91	90.69	766.17	2107.4	139.71
Q3KQU3	MA7D1_HUMAN	MAP7 domain-containing protein 1 OS=Homo sapiens OX=9606 GN=MAP7D1 PE=1 SV=1	7.05	3	3		0	2179.6	680.26	2770	3416	1288.2
Q8TCJ2	STT3B_HUMAN	Dolichyl-diphosphooligosaccharide--protein glycosyltransferase subunit STT3B OS=Homo sapiens OX=9606 GN=STT3B PE=1 SV=1	16.08	3	3	Oxidation (M)	2780.1	3370.3	1414.8	7132.3	9019.5	6319
P35442	TSP2_HUMAN	Thrombospondin-2 OS=Homo sapiens OX=9606 GN=THBS2 PE=1 SV=2	1.32	3	2	Oxidation (M)	466.77	485.08	955.59	856.29	844.57	848.57
O95865	DDAH2_HUMAN	N(G) N(G)-dimethylarginine dimethylaminohydrolase 2 OS=Homo sapiens OX=9606 GN=DDAH2 PE=1 SV=1	3.36	3	3		817.26	2440.1	1492.4	3292.5	3768.1	634.6
P12532	KCRU_HUMAN	Creatine kinase U-type mitochondrial OS=Homo sapiens OX=9606 GN=CKMT1A PE=1 SV=1	1.62	3	3	Oxidation (M)	2263.7	1489.1	662.82	747.24	781.69	1717.3
Q96IU4	ABHEB_HUMAN	Protein ABHD14B OS=Homo sapiens OX=9606 GN=ABHD14B PE=1 SV=1	6.15	3	3	Oxidation (M)	1636.8	1904.3	68.249	3730.8	2667.8	1328.3
Q01970	PLCB3_HUMAN	1-phosphatidylinositol 4 5-bisphosphate phosphodiesterase beta-3 OS=Homo sapiens OX=9606 GN=PLCB3 PE=1 SV=2	2.59	3	3		1712	1887.1	1472.8	2125.9	3754.7	1784.5
O95373	IPO7_HUMAN	Importin-7 OS=Homo sapiens OX=9606 GN=IPO7 PE=1 SV=1	8.54	3	3	Oxidation (M)	690.52	1297.4	569.91	3069.3	2490.6	1880.2
O00487	PSDE_HUMAN	26S proteasome non-ATPase regulatory subunit 14 OS=Homo sapiens OX=9606 GN=PSMD14 PE=1 SV=1	3.64	3	3	Oxidation (M)	4887.5	2620.5	1838.9	6825.6	4857.8	5091
Q9UMS6	SYNP2_HUMAN	Synaptopodin-2 OS=Homo sapiens OX=9606 GN=SYNPO2 PE=1 SV=2	6.45	3	3		1659.1	402.11	97.094	1218.4	2983.3	730.68
O14773	TPP1_HUMAN	Tripeptidyl-peptidase 1 OS=Homo sapiens OX=9606 GN=TPP1 PE=1 SV=2	11.66	3	3		4611.6	2445.3	298.86	8591.8	6552	11967
P31689	DNJA1_HUMAN	DnaJ homolog subfamily A member 1 OS=Homo sapiens OX=9606 GN=DNAJA1 PE=1 SV=2	28.03	3	3	Oxidation (M)	803.57	1245.6	45.084	6802.3	7396.5	2234.7
P40616	ARL1_HUMAN	ADP-ribosylation factor-like protein 1 OS=Homo sapiens OX=9606 GN=ARL1 PE=1 SV=1	3.44	3	3	Oxidation (M)	682.41	1146.5	904.67	1337.2	1805.7	1115.2
Q16762	THTR_HUMAN	Thiosulfate sulfurtransferase OS=Homo sapiens OX=9606 GN=TST PE=1 SV=4	4.29	3	3		7666.1	6523.5	1907	9448.4	9493.3	5865.2
P62316	SMD2_HUMAN	Small nuclear ribonucleoprotein Sm D2 OS=Homo sapiens OX=9606 GN=SNRPD2 PE=1 SV=1	9.97	3	3	Oxidation (M)	919.93	2708.2	1872.5	6130.6	7452.3	2925.3
Q92597	NDRG1_HUMAN	Protein NDRG1 OS=Homo sapiens OX=9606 GN=NDRG1 PE=1 SV=1	9.22	3	3	Oxidation (M)	1358.1	2093.8	730.13	4011.7	4447.6	2754.6
Q9NP81	SYSM_HUMAN	Serine--tRNA ligase mitochondrial OS=Homo sapiens OX=9606 GN=SARS2 PE=1 SV=1	3.13	3	3	Oxidation (M)	165.45	444.11	90.525	323.69	692.45	584.58
Q14699	RFTN1_HUMAN	Raftlin OS=Homo sapiens OX=9606 GN=RFTN1 PE=1 SV=4	9.47	3	3	Carbamidomethylation	866.42	1070.5	869.97	2980.5	3439	1332.5
P32969	RL9_HUMAN	60S ribosomal protein L9 OS=Homo sapiens OX=9606 GN=RPL9 PE=1 SV=1	10.99	3	3		8632.5	13219	5796.2	16497	21537	12102
Q68EM7	RHG17_HUMAN	Rho GTPase-activating protein 17 OS=Homo sapiens OX=9606 GN=ARHGAP17 PE=1 SV=1	6.21	3	3		1484.3	2732.5	870.51	3158.2	4491.5	2282.2
Q6IAN0	DRS7B_HUMAN	Dehydrogenase/reductase SDR family member 7B OS=Homo sapiens OX=9606 GN=DHRS7B PE=1 SV=2	7.62	3	3	Oxidation (M)	231.31	2061.8	684.76	2696.2	4712.8	1536.9
P08195	4F2_HUMAN	4F2 cell-surface antigen heavy chain OS=Homo sapiens OX=9606 GN=SLC3A2 PE=1 SV=3	21.4	3	3		246.87	534.6	363.09	3019.9	3426.4	1183.5
Q9BZL4	PP12C_HUMAN	Protein phosphatase 1 regulatory subunit 12C OS=Homo sapiens OX=9606 GN=PPP1R12C PE=1 SV=1	6.64	3	3		786.85	772.62	429.54	1755.4	2188.6	1070.7
P84103	SRSF3_HUMAN	Serine/arginine-rich splicing factor 3 OS=Homo sapiens OX=9606 GN=SRSF3 PE=1 SV=1	0.38	3	2		4298.6	7883.6	7667.3	4910.5	9626.3	7051.2
Q9Y5M8	SRPRB_HUMAN	Signal recognition particle receptor subunit beta OS=Homo sapiens OX=9606 GN=SRPRB PE=1 SV=3	9.5	3	3		4300.6	1773.6	869.08	8565.5	12026	6253.9
P21291	CSRP1_HUMAN	Cysteine and glycine-rich protein 1 OS=Homo sapiens OX=9606 GN=CSRP1 PE=1 SV=3	8.21	3	3		6973.1	5396.2	4540.2	10266	10949	7421.1
P60981	DEST_HUMAN	Destrin OS=Homo sapiens OX=9606 GN=DSTN PE=1 SV=3	2.43	3	3	Carbamidomethylation; Oxidation (M)	9260.8	5095	6963	5196	3451.7	7339.3
Q13217	DNJC3_HUMAN	DnaJ homolog subfamily C member 3 OS=Homo sapiens OX=9606 GN=DNAJC3 PE=1 SV=1	4.16	3	3	Carbamidomethylation; Oxidation (M)	755.79	236.23	398.89	662.78	1291	983.67
P62899	RL31_HUMAN	60S ribosomal protein L31 OS=Homo sapiens OX=9606 GN=RPL31 PE=1 SV=1	4.75	3	3		2613.1	880.37	852.02	4479.5	3676.5	4394
P05387	RLA2_HUMAN	60S acidic ribosomal protein P2 OS=Homo sapiens OX=9606 GN=RPLP2 PE=1 SV=1	3.79	3	3		223.45	857.17	267.92	1379.1	1413.4	53.87
Q12905	ILF2_HUMAN	Interleukin enhancer-binding factor 2 OS=Homo sapiens OX=9606 GN=ILF2 PE=1 SV=2	10.92	3	3	Oxidation (M)	3082.5	3330.7	2308.9	8275.2	9938.9	4406.2
Q02790	FKBP4_HUMAN	Peptidyl-prolyl cis-trans isomerase FKBP4 OS=Homo sapiens OX=9606 GN=FKBP4 PE=1 SV=3	7.78	3	3	Oxidation (M)	5316.8	4019.1	1367.1	9342.1	9008.2	4489.8
Q15036	SNX17_HUMAN	Sorting nexin-17 OS=Homo sapiens OX=9606 GN=SNX17 PE=1 SV=1	2.07	3	3		417.11	1295.7	631.5	930.48	1820.8	753.03
P04181	OAT_HUMAN	Ornithine aminotransferase mitochondrial OS=Homo sapiens OX=9606 GN=OAT PE=1 SV=1	0.4	3	3	Oxidation (M)	2085	1650.1	1136	1876.5	2159.1	1225
Q04837	SSBP_HUMAN	Single-stranded DNA-binding protein mitochondrial OS=Homo sapiens OX=9606 GN=SSBP1 PE=1 SV=1	2.26	3	3	Oxidation (M)	2224.1	2164	1366.3	3314.5	3248.9	1643.9
Q12768	WASC5_HUMAN	WASH complex subunit 5 OS=Homo sapiens OX=9606 GN=WASHC5 PE=1 SV=1	15.12	3	3	Oxidation (M)	0	613.82	152.66	1670	2162.5	153.52
Q05209	PTN12_HUMAN	Tyrosine-protein phosphatase non-receptor type 12 OS=Homo sapiens OX=9606 GN=PTPN12 PE=1 SV=3	5.02	3	3		788.41	1391	1025	2847.8	3014.1	1284.1
O96005	CLPT1_HUMAN	Cleft lip and palate transmembrane protein 1 OS=Homo sapiens OX=9606 GN=CLPTM1 PE=1 SV=1	5.12	3	3	Oxidation (M)	1596.5	378.09	301.01	281.47	1899.4	1691.4
P60866	RS20_HUMAN	40S ribosomal protein S20 OS=Homo sapiens OX=9606 GN=RPS20 PE=1 SV=1	23.42	3	3		4590.4	2229.5	1273.9	8369.2	12480	6621.1
Q99447	PCY2_HUMAN	Ethanolamine-phosphate cytidylyltransferase OS=Homo sapiens OX=9606 GN=PCYT2 PE=1 SV=1	6.44	3	3		2518.7	1642.6	1069.7	4152.9	4129.3	3060.8
Q66K74	MAP1S_HUMAN	Microtubule-associated protein 1S OS=Homo sapiens OX=9606 GN=MAP1S PE=1 SV=2	2.59	3	3	Carbamidomethylation; Oxidation (M)	1109.3	1470	704.43	2247.3	2011.6	1625.5
Q32MZ4	LRRF1_HUMAN	Leucine-rich repeat flightless-interacting protein 1 OS=Homo sapiens OX=9606 GN=LRRFIP1 PE=1 SV=2	6.08	3	3	Carbamidomethylation; Oxidation (M)	1969.9	460.11	282.09	2334.8	2705.6	3129.6
Q6NUK1	SCMC1_HUMAN	Calcium-binding mitochondrial carrier protein SCaMC-1 OS=Homo sapiens OX=9606 GN=SLC25A24 PE=1 SV=2	5.61	3	3	Oxidation (M)	4231.2	2539.1	1090.6	5054.4	4619	4319.5
Q99961	SH3G1_HUMAN	Endophilin-A2 OS=Homo sapiens OX=9606 GN=SH3GL1 PE=1 SV=1	3.55	3	3	Carbamidomethylation; Oxidation (M)	1520.4	3235.5	3760.4	6638.9	5872.3	3479.9
Q9H8H3	MET7A_HUMAN	Methyltransferase-like protein 7A OS=Homo sapiens OX=9606 GN=METTL7A PE=1 SV=1	1.91	3	3	Carbamidomethylation	4010.5	3793.4	5217.5	5988.3	5998.6	5857
Q9Y673	ALG5_HUMAN	Dolichyl-phosphate beta-glucosyltransferase OS=Homo sapiens OX=9606 GN=ALG5 PE=1 SV=1	3.84	3	3	Oxidation (M)	196.81	1378.7	173.84	1774.8	995.18	980.97
O75223	GGCT_HUMAN	Gamma-glutamylcyclotransferase OS=Homo sapiens OX=9606 GN=GGCT PE=1 SV=1	4.38	3	3	Oxidation (M)	1858.3	1601.1	663.25	3317.1	3443.6	1395.4
Q9Y4P3	TBL2_HUMAN	Transducin beta-like protein 2 OS=Homo sapiens OX=9606 GN=TBL2 PE=1 SV=1	15.38	3	3	Carbamidomethylation	2784	1493.9	888.67	4616.8	9795.6	4306.6
Q9NP72	RAB18_HUMAN	Ras-related protein Rab-18 OS=Homo sapiens OX=9606 GN=RAB18 PE=1 SV=1	8	3	3		565.87	626.07	920.2	3039	2775.7	1646.3
P16671	CD36_HUMAN	Platelet glycoprotein 4 OS=Homo sapiens OX=9606 GN=CD36 PE=1 SV=2	11.49	3	3	Carbamidomethylation	331.04	886.69	310.48	2008.8	2701.2	970
P62888	RL30_HUMAN	60S ribosomal protein L30 OS=Homo sapiens OX=9606 GN=RPL30 PE=1 SV=2	26.93	3	3	Carbamidomethylation; Oxidation (M)	10511	7868.9	8519.2	15261	16995	9006.1
P20340	RAB6A_HUMAN	Ras-related protein Rab-6A OS=Homo sapiens OX=9606 GN=RAB6A PE=1 SV=3	9.19	3	3	Oxidation (M)	7329.1	3411.5	2407.2	9853.3	11461	7170.7
P36507	MP2K2_HUMAN	Dual specificity mitogen-activated protein kinase kinase 2 OS=Homo sapiens OX=9606 GN=MAP2K2 PE=1 SV=1	1.95	3	1		0	212.61	0	112.4	303.09	0
Q08188	TGM3_HUMAN	Protein-glutamine gamma-glutamyltransferase E OS=Homo sapiens OX=9606 GN=TGM3 PE=1 SV=4	2.92	3	3	Carbamidomethylation; Oxidation (M)	644.76	101.25	1121.1	929.56	1488.8	607.27
O95433	AHSA1_HUMAN	Activator of 90 kDa heat shock protein ATPase homolog 1 OS=Homo sapiens OX=9606 GN=AHSA1 PE=1 SV=1	5.14	3	3	Oxidation (M)	1185.1	2346.3	1309.4	4689.5	2424.5	1838.4
P22061	PIMT_HUMAN	Protein-L-isoaspartate(D-aspartate) O-methyltransferase OS=Homo sapiens OX=9606 GN=PCMT1 PE=1 SV=4	7.06	3	3	Oxidation (M)	1414	3188.3	1079.3	5659.3	4127.9	1949.4
P51178	PLCD1_HUMAN	1-phosphatidylinositol 4 5-bisphosphate phosphodiesterase delta-1 OS=Homo sapiens OX=9606 GN=PLCD1 PE=1 SV=2	5	3	3		1145	1885.3	2491.5	5971.7	5074.1	723.24
Q9UI12	VATH_HUMAN	V-type proton ATPase subunit H OS=Homo sapiens OX=9606 GN=ATP6V1H PE=1 SV=1	2.38	3	3		2466.7	2721	1206.6	4328.1	4307.3	1440.2
Q9H0D6	XRN2_HUMAN	5'-3' exoribonuclease 2 OS=Homo sapiens OX=9606 GN=XRN2 PE=1 SV=1	2.64	3	3	Oxidation (M)	675.76	1935.5	1139.5	2220.9	2698.5	688.32
Q6L8Q7	PDE12_HUMAN	2' 5'-phosphodiesterase 12 OS=Homo sapiens OX=9606 GN=PDE12 PE=1 SV=2	15.29	3	3		324.95	657.7	785.35	2069.1	4670.5	1005
Q96N66	MBOA7_HUMAN	Lysophospholipid acyltransferase 7 OS=Homo sapiens OX=9606 GN=MBOAT7 PE=1 SV=2	9.36	3	3	Carbamidomethylation	558.81	828.85	296.98	2150.7	2820.2	615.73
O60437	PEPL_HUMAN	Periplakin OS=Homo sapiens OX=9606 GN=PPL PE=1 SV=4	22.83	3	3		81.266	140.48	68.527	980.04	1423.2	543.25
P08648	ITA5_HUMAN	Integrin alpha-5 OS=Homo sapiens OX=9606 GN=ITGA5 PE=1 SV=2	1.08	3	3		5015.6	3594.1	5314.3	5147.6	3993	1795.3
Q08257	QOR_HUMAN	Quinone oxidoreductase OS=Homo sapiens OX=9606 GN=CRYZ PE=1 SV=1	3.52	3	3		2025.6	2785.4	1419.7	3878.8	4187.4	2753.2
P46778	RL21_HUMAN	60S ribosomal protein L21 OS=Homo sapiens OX=9606 GN=RPL21 PE=1 SV=2	9.52	3	3	Oxidation (M)	2418.8	2933.6	1025.5	5998.7	7380.3	5513.4
P40818	UBP8_HUMAN	Ubiquitin carboxyl-terminal hydrolase 8 OS=Homo sapiens OX=9606 GN=USP8 PE=1 SV=1	5.92	3	3	Oxidation (M)	1104.3	678.07	304.44	1572.1	2356.6	904.34
O15127	SCAM2_HUMAN	Secretory carrier-associated membrane protein 2 OS=Homo sapiens OX=9606 GN=SCAMP2 PE=1 SV=2	9.64	3	3		660.96	1638.9	716.96	3639.8	3639.8	1175.8
Q8TEX9	IPO4_HUMAN	Importin-4 OS=Homo sapiens OX=9606 GN=IPO4 PE=1 SV=2	5.66	3	3	Oxidation (M)	293.83	769.34	223.79	1269.3	1479.5	626.59
P50914	RL14_HUMAN	60S ribosomal protein L14 OS=Homo sapiens OX=9606 GN=RPL14 PE=1 SV=4	14.74	3	3	Carbamidomethylation	6610.1	15986	6850.5	15325	23158	13107
Q8N6H7	ARFG2_HUMAN	ADP-ribosylation factor GTPase-activating protein 2 OS=Homo sapiens OX=9606 GN=ARFGAP2 PE=1 SV=1	5.16	3	3		1040.3	584.48	300.27	1422.4	1537.8	1050.4
Q8TAE8	G45IP_HUMAN	Growth arrest and DNA damage-inducible proteins-interacting protein 1 OS=Homo sapiens OX=9606 GN=GADD45GIP1 PE=1 SV=1	0.85	3	3		1696.3	1810.4	554.64	1262.9	1528	1961.8
Q9UPT5	EXOC7_HUMAN	Exocyst complex component 7 OS=Homo sapiens OX=9606 GN=EXOC7 PE=1 SV=3	13.39	3	3	Oxidation (M)	659.73	469.41	179.07	2280.9	2257.5	1454.8
Q14696	MESD_HUMAN	LRP chaperone MESD OS=Homo sapiens OX=9606 GN=MESD PE=1 SV=2	9.39	3	3		6631.4	662.93	837.48	7431.5	9506.2	2937.8
O95232	LC7L3_HUMAN	Luc7-like protein 3 OS=Homo sapiens OX=9606 GN=LUC7L3 PE=1 SV=2	12.3	3	3		735.66	290.75	532.07	1017.8	1979.9	4543.1
O75569	PRKRA_HUMAN	Interferon-inducible double-stranded RNA-dependent protein kinase activator A OS=Homo sapiens OX=9606 GN=PRKRA PE=1 SV=1	7.4	3	3	Oxidation (M)	383.64	332.5	100.17	1328.8	916.84	421.41
O00560	SDCB1_HUMAN	Syntenin-1 OS=Homo sapiens OX=9606 GN=SDCBP PE=1 SV=1	8.78	3	3	Oxidation (M)	6294.3	5952.5	2544	14377	11375	9429.8
Q9NX63	MIC19_HUMAN	MICOS complex subunit MIC19 OS=Homo sapiens OX=9606 GN=CHCHD3 PE=1 SV=1	7.51	3	3		9940.4	2753.3	1650.7	7506.8	8283.6	4821.4
Q96RF0	SNX18_HUMAN	Sorting nexin-18 OS=Homo sapiens OX=9606 GN=SNX18 PE=1 SV=2	6.46	3	3		1966.5	1368.9	1238.1	4436.9	5577.1	1362.2
Q16134	ETFD_HUMAN	Electron transfer flavoprotein-ubiquinone oxidoreductase mitochondrial OS=Homo sapiens OX=9606 GN=ETFDH PE=1 SV=2	3.7	3	3	Carbamidomethylation	885.81	1408.3	832.96	943.11	4590.7	766.69
P49585	PCY1A_HUMAN	Choline-phosphate cytidylyltransferase A OS=Homo sapiens OX=9606 GN=PCYT1A PE=1 SV=2	7.5	3	3		1430.5	2184.2	1370.3	4297.7	5101.8	2713
O60831	PRAF2_HUMAN	PRA1 family protein 2 OS=Homo sapiens OX=9606 GN=PRAF2 PE=1 SV=1	11.03	3	3	Oxidation (M)	2740.8	7278	3858.1	7833.9	10697	8914.2
Q9HD20	AT131_HUMAN	Manganese-transporting ATPase 13A1 OS=Homo sapiens OX=9606 GN=ATP13A1 PE=1 SV=2	16.45	3	3		129.94	919.91	159.64	1965.4	2128.9	1305.4
P36543	VATE1_HUMAN	V-type proton ATPase subunit E 1 OS=Homo sapiens OX=9606 GN=ATP6V1E1 PE=1 SV=1	5.49	3	3	Oxidation (M)	4692	3568.5	1332	6926.8	7851.5	6505.2
P30048	PRDX3_HUMAN	Thioredoxin-dependent peroxide reductase mitochondrial OS=Homo sapiens OX=9606 GN=PRDX3 PE=1 SV=3	3.21	3	3		8066.4	7231.7	9428.3	17152	9358.5	9697.9
Q9UNS2	CSN3_HUMAN	COP9 signalosome complex subunit 3 OS=Homo sapiens OX=9606 GN=COPS3 PE=1 SV=3	1.8	3	3	Oxidation (M)	1352	1319.3	4045.9	3108.6	4405.6	1465.1
Q9NTK5	OLA1_HUMAN	Obg-like ATPase 1 OS=Homo sapiens OX=9606 GN=OLA1 PE=1 SV=2	5.96	3	3	Oxidation (M)	3367.8	4831.9	2876.4	6683.4	7353.8	4615.5
Q16363	LAMA4_HUMAN	Laminin subunit alpha-4 OS=Homo sapiens OX=9606 GN=LAMA4 PE=1 SV=4	0.35	3	3		881.3	361.87	294.71	693.6	799.55	156.88
Q13057	COASY_HUMAN	Bifunctional coenzyme A synthase OS=Homo sapiens OX=9606 GN=COASY PE=1 SV=4	4.7	3	3		144.45	603.53	495.64	1407.6	1075.4	95.261
Q9NX46	ADPRS_HUMAN	ADP-ribose glycohydrolase ARH3 OS=Homo sapiens OX=9606 GN=ADPRS PE=1 SV=1	8.82	3	3	Oxidation (M)	1099	452.89	323.91	2243.9	2491.3	1022.3
P22102	PUR2_HUMAN	Trifunctional purine biosynthetic protein adenosine-3 OS=Homo sapiens OX=9606 GN=GART PE=1 SV=1	5.35	3	3	Carbamidomethylation	1208.6	909.11	412.28	1882.1	2150.1	2677.2
P16401	H15_HUMAN	Histone H1.5 OS=Homo sapiens OX=9606 GN=H1-5 PE=1 SV=3	3.09	3	3		2708.8	3075.2	3247.4	5306.7	8305.4	5791.8
Q96IX5	ATPMD_HUMAN	ATP synthase membrane subunit DAPIT mitochondrial OS=Homo sapiens OX=9606 GN=ATP5MD PE=1 SV=1	1.63	3	3		7471.1	7941.8	3962.1	10741	8642.5	5683.4
P29992	GNA11_HUMAN	Guanine nucleotide-binding protein subunit alpha-11 OS=Homo sapiens OX=9606 GN=GNA11 PE=1 SV=2	11.5	3	2		556.94	115.03	0	1420.3	1413.5	780.39
Q9Y4D7	PLXD1_HUMAN	Plexin-D1 OS=Homo sapiens OX=9606 GN=PLXND1 PE=1 SV=3	2.18	3	3	Oxidation (M)	705.39	1362.7	573.1	1539.7	2074.6	431.18
O15260	SURF4_HUMAN	Surfeit locus protein 4 OS=Homo sapiens OX=9606 GN=SURF4 PE=1 SV=3	19.93	3	3	Carbamidomethylation; Oxidation (M)	5803.7	986.2	1594.6	15078	17374	10709
P24666	PPAC_HUMAN	Low molecular weight phosphotyrosine protein phosphatase OS=Homo sapiens OX=9606 GN=ACP1 PE=1 SV=3	4.55	3	3		3684.8	1749.7	782	4188.3	4353	2534.2
P13693	TCTP_HUMAN	Translationally-controlled tumor protein OS=Homo sapiens OX=9606 GN=TPT1 PE=1 SV=1	4.77	3	3	Carbamidomethylation; Oxidation (M)	3123.9	2229.3	1916.1	6335.5	4800.8	2943.9
P63173	RL38_HUMAN	60S ribosomal protein L38 OS=Homo sapiens OX=9606 GN=RPL38 PE=1 SV=2	17.32	3	3		323.21	1752.4	635.64	2536.7	3214.7	515.86
O95292	VAPB_HUMAN	Vesicle-associated membrane protein-associated protein B/C OS=Homo sapiens OX=9606 GN=VAPB PE=1 SV=3	22.17	3	2		246.05	328.71	0	1455.6	2527.1	964.35
Q6IAA8	LTOR1_HUMAN	Ragulator complex protein LAMTOR1 OS=Homo sapiens OX=9606 GN=LAMTOR1 PE=1 SV=2	1.27	3	3	Oxidation (M)	1735	3007.3	1985.3	3288.6	3569	1988
P60903	S10AA_HUMAN	Protein S100-A10 OS=Homo sapiens OX=9606 GN=S100A10 PE=1 SV=2	1.09	3	3	Oxidation (M)	14057	27757	11212	22799	21053	16549
Q9H6S3	ES8L2_HUMAN	Epidermal growth factor receptor kinase substrate 8-like protein 2 OS=Homo sapiens OX=9606 GN=EPS8L2 PE=1 SV=2	6.28	3	3		250.33	653.31	494.89	1244.7	1429.9	481.18
Q8TDZ2	MICA1_HUMAN	[F-actin]-monooxygenase MICAL1 OS=Homo sapiens OX=9606 GN=MICAL1 PE=1 SV=2	4.83	3	3		356.89	1327.2	603.35	1673.6	2107.5	723.86
O43396	TXNL1_HUMAN	Thioredoxin-like protein 1 OS=Homo sapiens OX=9606 GN=TXNL1 PE=1 SV=3	4.55	3	3		4621.6	1950.6	782.43	2981.4	7984.9	2065
Q9Y371	SHLB1_HUMAN	Endophilin-B1 OS=Homo sapiens OX=9606 GN=SH3GLB1 PE=1 SV=1	3.89	3	3		482.04	819.81	1564.3	2719.3	1351.4	868.89
P04632	CPNS1_HUMAN	Calpain small subunit 1 OS=Homo sapiens OX=9606 GN=CAPNS1 PE=1 SV=1	6.85	3	3	Oxidation (M)	785.04	716.52	0	3004.8	2710.9	946.89
Q9NT62	ATG3_HUMAN	Ubiquitin-like-conjugating enzyme ATG3 OS=Homo sapiens OX=9606 GN=ATG3 PE=1 SV=1	3.26	3	3		1565.4	1296.1	1388.9	3078.4	2831.9	1044.1
Q02750	MP2K1_HUMAN	Dual specificity mitogen-activated protein kinase kinase 1 OS=Homo sapiens OX=9606 GN=MAP2K1 PE=1 SV=2	0.19	3	1		1036	333.13	652.43	484.33	277.39	1156.8
P05186	PPBT_HUMAN	Alkaline phosphatase tissue-nonspecific isozyme OS=Homo sapiens OX=9606 GN=ALPL PE=1 SV=4	9.52	3	3	Oxidation (M)	716.79	1728.7	819.67	3888.9	4082.4	783.94
O75400	PR40A_HUMAN	Pre-mRNA-processing factor 40 homolog A OS=Homo sapiens OX=9606 GN=PRPF40A PE=1 SV=2	0.35	3	3		0	1777.7	3774.7	1072	3321.1	1565.7
O43399	TPD54_HUMAN	Tumor protein D54 OS=Homo sapiens OX=9606 GN=TPD52L2 PE=1 SV=2	3.24	3	3	Oxidation (M)	1557.6	1034.3	788.5	2183.3	2360.7	997.79
Q15063	POSTN_HUMAN	Periostin OS=Homo sapiens OX=9606 GN=POSTN PE=1 SV=2	13.39	3	3	Carbamidomethylation	147.74	433.91	318.54	1525.4	1521.3	416.2
P19474	RO52_HUMAN	E3 ubiquitin-protein ligase TRIM21 OS=Homo sapiens OX=9606 GN=TRIM21 PE=1 SV=1	25.04	3	3		129.09	154.14	51.185	3586.7	3758	954.14
Q7L2H7	EIF3M_HUMAN	Eukaryotic translation initiation factor 3 subunit M OS=Homo sapiens OX=9606 GN=EIF3M PE=1 SV=1	7.13	3	3	Oxidation (M)	2598.7	2068.5	1327.4	5977.7	5872.9	3425.8
Q9HC38	GLOD4_HUMAN	Glyoxalase domain-containing protein 4 OS=Homo sapiens OX=9606 GN=GLOD4 PE=1 SV=1	1.06	3	3		2003.3	1165.3	1354.7	2376.1	1665.9	1769.5
P15170	ERF3A_HUMAN	Eukaryotic peptide chain release factor GTP-binding subunit ERF3A OS=Homo sapiens OX=9606 GN=GSPT1 PE=1 SV=1	4.43	3	3		844.94	710.29	314.43	1856.9	1788.1	1309
Q9NSY1	BMP2K_HUMAN	BMP-2-inducible protein kinase OS=Homo sapiens OX=9606 GN=BMP2K PE=1 SV=2	24.45	3	3		233.64	237.94	59.908	1743.2	2345.5	882.33
Q06124	PTN11_HUMAN	Tyrosine-protein phosphatase non-receptor type 11 OS=Homo sapiens OX=9606 GN=PTPN11 PE=1 SV=3	0.45	3	3	Oxidation (M)	1971.1	6930.1	3225.1	4153.9	4676.2	1865.4
P49915	GUAA_HUMAN	GMP synthase [glutamine-hydrolyzing] OS=Homo sapiens OX=9606 GN=GMPS PE=1 SV=1	3.86	3	3	Oxidation (M)	341.59	518.36	470.27	645.71	1724.3	319.13
C4AMC7	WASH3_HUMAN	Putative WAS protein family homolog 3 OS=Homo sapiens OX=9606 GN=WASH3P PE=1 SV=2	8.6	3	3		5564.4	971.75	1485.8	10166	10437	7652.2
O00629	IMA3_HUMAN	Importin subunit alpha-3 OS=Homo sapiens OX=9606 GN=KPNA4 PE=1 SV=1	1.86	3	1		0	117.94	220.94	202.4	236.66	205.5
Q92538	GBF1_HUMAN	Golgi-specific brefeldin A-resistance guanine nucleotide exchange factor 1 OS=Homo sapiens OX=9606 GN=GBF1 PE=1 SV=2	10.32	3	3	Oxidation (M)	0	374.1	111.57	521.62	1602.9	37.648
Q8NEU8	DP13B_HUMAN	DCC-interacting protein 13-beta OS=Homo sapiens OX=9606 GN=APPL2 PE=1 SV=3	2.95	3	3	Carbamidomethylation	1625	639.09	499	1264.1	1366.1	2385.5
Q15005	SPCS2_HUMAN	Signal peptidase complex subunit 2 OS=Homo sapiens OX=9606 GN=SPCS2 PE=1 SV=3	10.29	3	3	Oxidation (M)	1274.8	2187	1289.5	4839.1	4940	3659
Q8WXG1	RSAD2_HUMAN	Radical S-adenosyl methionine domain-containing protein 2 OS=Homo sapiens OX=9606 GN=RSAD2 PE=1 SV=1	0.09	3	3	Oxidation (M)	3783.7	1912.3	2387.4	3100.4	3197.2	1910.8
P50416	CPT1A_HUMAN	Carnitine O-palmitoyltransferase 1 liver isoform OS=Homo sapiens OX=9606 GN=CPT1A PE=1 SV=2	0.89	3	3	Oxidation (M)	2697.2	572.52	322.54	1448.3	2204.3	796.51
Q9NR30	DDX21_HUMAN	Nucleolar RNA helicase 2 OS=Homo sapiens OX=9606 GN=DDX21 PE=1 SV=5	6.16	3	3		54.129	842.95	727.74	781.98	2762	233.9
P29353	SHC1_HUMAN	SHC-transforming protein 1 OS=Homo sapiens OX=9606 GN=SHC1 PE=1 SV=4	2.24	3	3	Oxidation (M)	560.68	892.58	393.42	957.55	1380.9	392.86
Q3LXA3	TKFC_HUMAN	Triokinase/FMN cyclase OS=Homo sapiens OX=9606 GN=TKFC PE=1 SV=2	16.96	3	3		145.9	867.57	73.509	1783.6	2734.2	452.47
Q13642	FHL1_HUMAN	Four and a half LIM domains protein 1 OS=Homo sapiens OX=9606 GN=FHL1 PE=1 SV=4	17.55	3	3	Carbamidomethylation	16835	4749.2	5657.9	18709	22475	14500
Q86VS8	HOOK3_HUMAN	Protein Hook homolog 3 OS=Homo sapiens OX=9606 GN=HOOK3 PE=1 SV=2	3.36	3	3	Oxidation (M)	1713.3	1620.2	1193.8	2452.1	2365.3	2381.6
P12259	FA5_HUMAN	Coagulation factor V OS=Homo sapiens OX=9606 GN=F5 PE=1 SV=4	4.58	3	3		1193.1	444.92	745.89	1460.2	975.44	2085.9
Q13488	VPP3_HUMAN	V-type proton ATPase 116 kDa subunit a isoform 3 OS=Homo sapiens OX=9606 GN=TCIRG1 PE=1 SV=3	10.92	3	3		521.63	774.39	257.58	2492.7	2234.1	1305.8
Q9NYL4	FKB11_HUMAN	Peptidyl-prolyl cis-trans isomerase FKBP11 OS=Homo sapiens OX=9606 GN=FKBP11 PE=1 SV=1	17.77	3	3		588.66	457.26	506.63	3329	6153.3	2057.3
O14602	IF1AY_HUMAN	Eukaryotic translation initiation factor 1A Y-chromosomal OS=Homo sapiens OX=9606 GN=EIF1AY PE=1 SV=4	7.3	3	3		1353.7	991.99	503.93	2593.1	4111.8	2317.8
Q9NZ08	ERAP1_HUMAN	Endoplasmic reticulum aminopeptidase 1 OS=Homo sapiens OX=9606 GN=ERAP1 PE=1 SV=3	12.53	3	3		1960.9	1200.1	1484.2	7528.8	4751.8	5154.9
Q9H9B4	SFXN1_HUMAN	Sideroflexin-1 OS=Homo sapiens OX=9606 GN=SFXN1 PE=1 SV=4	4.48	3	3	Oxidation (M)	2498.3	1769	757.84	3214.8	4441.2	3046.8
Q14677	EPN4_HUMAN	Clathrin interactor 1 OS=Homo sapiens OX=9606 GN=CLINT1 PE=1 SV=1	4.55	3	3	Oxidation (M)	1793.4	1884.4	495.59	3309.6	4680.8	1226.1
P06702	S10A9_HUMAN	Protein S100-A9 OS=Homo sapiens OX=9606 GN=S100A9 PE=1 SV=1	7.78	3	3		1843.3	370.69	176.08	783.89	6648	1284.7
Q14344	GNA13_HUMAN	Guanine nucleotide-binding protein subunit alpha-13 OS=Homo sapiens OX=9606 GN=GNA13 PE=1 SV=2	2.2	3	3	Oxidation (M)	976.64	723.43	788.47	1458.3	1491.7	768.7
P62995	TRA2B_HUMAN	Transformer-2 protein homolog beta OS=Homo sapiens OX=9606 GN=TRA2B PE=1 SV=1	9.42	3	3		317.54	744.25	981.71	1177.9	4434.1	373.18
Q08945	SSRP1_HUMAN	FACT complex subunit SSRP1 OS=Homo sapiens OX=9606 GN=SSRP1 PE=1 SV=1	5.48	3	3		275.03	134.89	371.61	511.25	899.54	951.34
Q13247	SRSF6_HUMAN	Serine/arginine-rich splicing factor 6 OS=Homo sapiens OX=9606 GN=SRSF6 PE=1 SV=2	6.63	3	1		73.463	285.64	140.2	1048.7	1430.6	377.36
P19838	NFKB1_HUMAN	Nuclear factor NF-kappa-B p105 subunit OS=Homo sapiens OX=9606 GN=NFKB1 PE=1 SV=2	2.61	3	3	Oxidation (M)	365.4	1125.2	2694.8	2972.3	3136.1	603.08
P00736	C1R_HUMAN	Complement C1r subcomponent OS=Homo sapiens OX=9606 GN=C1R PE=1 SV=2	8.1	3	3	Carbamidomethylation; Oxidation (M)	478.57	418.47	384.41	1844.7	1133.4	635.03
Q9H4G4	GAPR1_HUMAN	Golgi-associated plant pathogenesis-related protein 1 OS=Homo sapiens OX=9606 GN=GLIPR2 PE=1 SV=3	11.36	3	3		4463.4	2013.4	908.98	6902.6	7361.5	4752.3
Q99805	TM9S2_HUMAN	Transmembrane 9 superfamily member 2 OS=Homo sapiens OX=9606 GN=TM9SF2 PE=1 SV=1	5.55	3	3	Oxidation (M); DCP-Bio1hydro	1114.7	739.43	184.63	1839.7	1646.9	1356.1
Q3SY84	K2C71_HUMAN	Keratin type II cytoskeletal 71 OS=Homo sapiens OX=9606 GN=KRT71 PE=1 SV=3	2.02	3	1		181.62	0	81.431	43.875	482.01	0
P36915	GNL1_HUMAN	Guanine nucleotide-binding protein-like 1 OS=Homo sapiens OX=9606 GN=GNL1 PE=1 SV=2	0.8	3	3		338.9	1428.1	774.85	267.56	1359.5	1531.6
Q08170	SRSF4_HUMAN	Serine/arginine-rich splicing factor 4 OS=Homo sapiens OX=9606 GN=SRSF4 PE=1 SV=2	8.35	3	1	Oxidation (M)	0	0	0	146.07	285.28	0
P46734	MP2K3_HUMAN	Dual specificity mitogen-activated protein kinase kinase 3 OS=Homo sapiens OX=9606 GN=MAP2K3 PE=1 SV=2	17.77	3	3	Carbamidomethylation	462.27	328.21	463.84	2768.3	2875.6	582.47
P28062	PSB8_HUMAN	Proteasome subunit beta type-8 OS=Homo sapiens OX=9606 GN=PSMB8 PE=1 SV=3	7.63	3	3		1286.3	1685.9	469.47	4568.9	2672.7	2428.9
Q9P265	DIP2B_HUMAN	Disco-interacting protein 2 homolog B OS=Homo sapiens OX=9606 GN=DIP2B PE=1 SV=3	1.98	3	3	Oxidation (M)	3673.7	2926.7	2581.9	1349.7	8724.3	4470
Q5JTV8	TOIP1_HUMAN	Torsin-1A-interacting protein 1 OS=Homo sapiens OX=9606 GN=TOR1AIP1 PE=1 SV=2	4.06	3	3		631.2	1248.8	2369.7	3662.8	3128.4	1022.2
Q63HR2	TNS2_HUMAN	Tensin-2 OS=Homo sapiens OX=9606 GN=TNS2 PE=1 SV=2	11.23	3	2	Oxidation (M)	38.458	64.832	0	340.46	479.18	177.74
P26572	MGAT1_HUMAN	Alpha-1 3-mannosyl-glycoprotein 2-beta-N-acetylglucosaminyltransferase OS=Homo sapiens OX=9606 GN=MGAT1 PE=1 SV=2	3.35	3	3		519.05	2329.3	1433.9	2190.2	2840.7	2212.7
Q96EP5	DAZP1_HUMAN	DAZ-associated protein 1 OS=Homo sapiens OX=9606 GN=DAZAP1 PE=1 SV=1	8.24	3	3	Oxidation (M)	967.91	1060.2	125.92	2214.9	2771.5	867.94
Q6ZXV5	TMTC3_HUMAN	Protein O-mannosyl-transferase TMTC3 OS=Homo sapiens OX=9606 GN=TMTC3 PE=1 SV=2	1.82	3	3	Oxidation (M)	182.42	779.27	630.96	634.75	1235.7	407.57
Q8NE86	MCU_HUMAN	Calcium uniporter protein mitochondrial OS=Homo sapiens OX=9606 GN=MCU PE=1 SV=1	4.07	3	3		1056.8	125.06	154.54	1418.3	1271.9	600.98
Q9H8Y8	GORS2_HUMAN	Golgi reassembly-stacking protein 2 OS=Homo sapiens OX=9606 GN=GORASP2 PE=1 SV=3	3.42	3	3	Oxidation (M)	1689.5	840.14	272.18	2267.3	1449.7	813.34
P63096	GNAI1_HUMAN	Guanine nucleotide-binding protein G(i) subunit alpha-1 OS=Homo sapiens OX=9606 GN=GNAI1 PE=1 SV=2	3.36	3	1		770.03	673.97	649.8	2215.3	2700.3	972.68
P08253	MMP2_HUMAN	72 kDa type IV collagenase OS=Homo sapiens OX=9606 GN=MMP2 PE=1 SV=2	6.22	3	3	Carbamidomethylation	4503.6	2640.2	3427.5	6550.1	8353.6	4966.3
P23368	MAOM_HUMAN	NAD-dependent malic enzyme mitochondrial OS=Homo sapiens OX=9606 GN=ME2 PE=1 SV=1	5.56	3	3	Oxidation (M)	440.26	420.06	542.17	1128.9	921.67	1048.4
Q5JSL3	DOC11_HUMAN	Dedicator of cytokinesis protein 11 OS=Homo sapiens OX=9606 GN=DOCK11 PE=1 SV=2	7.24	3	3		275.75	929.78	366.99	1049.8	1469.4	1524
Q9ULT8	HECD1_HUMAN	E3 ubiquitin-protein ligase HECTD1 OS=Homo sapiens OX=9606 GN=HECTD1 PE=1 SV=3	2.85	3	3		96.489	1315.3	4800	1820.4	1461.5	403.68
Q9NVZ3	NECP2_HUMAN	Adaptin ear-binding coat-associated protein 2 OS=Homo sapiens OX=9606 GN=NECAP2 PE=1 SV=1	0.88	3	3		2668.4	857.11	561.78	1385	1483.6	2567
P10412	H14_HUMAN	Histone H1.4 OS=Homo sapiens OX=9606 GN=H1-4 PE=1 SV=2	21.73	3	3		4649.4	4307	618.93	10944	13322	9644
O15075	DCLK1_HUMAN	Serine/threonine-protein kinase DCLK1 OS=Homo sapiens OX=9606 GN=DCLK1 PE=1 SV=2	6.26	3	3		1025.3	1100.2	572.12	2639.9	2948.3	1929.9
P22307	NLTP_HUMAN	Non-specific lipid-transfer protein OS=Homo sapiens OX=9606 GN=SCP2 PE=1 SV=2	3.8	3	3	Oxidation (M)	772.58	224	129.96	1012.6	841.97	414.22
Q8TCT9	HM13_HUMAN	Minor histocompatibility antigen H13 OS=Homo sapiens OX=9606 GN=HM13 PE=1 SV=1	16.36	3	3	Oxidation (M)	395.96	1790.3	478.52	5047.4	7014.2	2771.9
Q14669	TRIPC_HUMAN	E3 ubiquitin-protein ligase TRIP12 OS=Homo sapiens OX=9606 GN=TRIP12 PE=1 SV=1	6.4	3	3		157.25	1179.9	539.45	2113.6	2588.1	573.16
Q6P1M0	S27A4_HUMAN	Long-chain fatty acid transport protein 4 OS=Homo sapiens OX=9606 GN=SLC27A4 PE=1 SV=1	4.06	3	3	Oxidation (M)	185.78	281.7	198.69	445.87	345.4	495.92
Q9BXF6	RFIP5_HUMAN	Rab11 family-interacting protein 5 OS=Homo sapiens OX=9606 GN=RAB11FIP5 PE=1 SV=1	13.72	3	3		273.14	578.11	103.86	1531	2340.7	398.41
O94855	SC24D_HUMAN	Protein transport protein Sec24D OS=Homo sapiens OX=9606 GN=SEC24D PE=1 SV=2	3.63	3	3		318.5	1820.1	715.02	1919	3386.6	561.97
P56537	IF6_HUMAN	Eukaryotic translation initiation factor 6 OS=Homo sapiens OX=9606 GN=EIF6 PE=1 SV=1	7.15	3	3	Oxidation (M)	1591.3	889.28	0	3211.8	2827.1	892.08
Q9BTW9	TBCD_HUMAN	Tubulin-specific chaperone D OS=Homo sapiens OX=9606 GN=TBCD PE=1 SV=2	3.77	3	3		613.54	1126.5	370.48	2003.9	1493.7	719.64
P60468	SC61B_HUMAN	Protein transport protein Sec61 subunit beta OS=Homo sapiens OX=9606 GN=SEC61B PE=1 SV=2	20.61	3	3	Oxidation (M)	2503.5	193.03	130.25	5809.3	6707.2	4219.6
Q9Y6C9	MTCH2_HUMAN	Mitochondrial carrier homolog 2 OS=Homo sapiens OX=9606 GN=MTCH2 PE=1 SV=1	4.15	3	3		1816.8	970.62	1159.5	2054	3833.5	3345.4
Q9UBF2	COPG2_HUMAN	Coatomer subunit gamma-2 OS=Homo sapiens OX=9606 GN=COPG2 PE=1 SV=1	6.54	3	2	Oxidation (M)	409.87	288.57	225.27	1716.7	797.92	372.94
Q12884	SEPR_HUMAN	Prolyl endopeptidase FAP OS=Homo sapiens OX=9606 GN=FAP PE=1 SV=5	1.43	3	3		1778.7	4359.2	397.89	1007.1	1528.9	2179.3
Q86V81	THOC4_HUMAN	THO complex subunit 4 OS=Homo sapiens OX=9606 GN=ALYREF PE=1 SV=3	0.35	3	3		463.38	374.2	888.75	316.38	1182.7	443.85
P30566	PUR8_HUMAN	Adenylosuccinate lyase OS=Homo sapiens OX=9606 GN=ADSL PE=1 SV=2	11.4	3	3	Oxidation (M)	1610.1	834.36	146	3341.6	2621.5	2233.3
P55145	MANF_HUMAN	Mesencephalic astrocyte-derived neurotrophic factor OS=Homo sapiens OX=9606 GN=MANF PE=1 SV=3	1.43	3	3	Carbamidomethylation	1654.1	638.93	1905.2	747.06	1915.6	957.42
Q6P2E9	EDC4_HUMAN	Enhancer of mRNA-decapping protein 4 OS=Homo sapiens OX=9606 GN=EDC4 PE=1 SV=1	22.06	3	3	Oxidation (M)	714.7	488.55	423.55	2920	4879.5	2843.4
Q96P70	IPO9_HUMAN	Importin-9 OS=Homo sapiens OX=9606 GN=IPO9 PE=1 SV=3	8.92	3	3	Oxidation (M)	3099.7	2979	2661.3	9918.3	10018	4114.5
Q13144	EI2BE_HUMAN	Translation initiation factor eIF-2B subunit epsilon OS=Homo sapiens OX=9606 GN=EIF2B5 PE=1 SV=3	7.27	3	3		549.64	430.85	381.99	1166	3474.7	1201.1
P78417	GSTO1_HUMAN	Glutathione S-transferase omega-1 OS=Homo sapiens OX=9606 GN=GSTO1 PE=1 SV=2	5.51	3	3		2437.7	2263.9	1664.6	5523.2	5154.1	2815.8
O43684	BUB3_HUMAN	Mitotic checkpoint protein BUB3 OS=Homo sapiens OX=9606 GN=BUB3 PE=1 SV=1	2.94	3	3	Oxidation (M)	2420	1268	792.33	3472.5	3079.1	1676.7
P09382	LEG1_HUMAN	Galectin-1 OS=Homo sapiens OX=9606 GN=LGALS1 PE=1 SV=2	1.19	3	3	Carbamidomethylation; Oxidation (M)	11887	7644.7	6342.9	11728	11940	10092
Q96JB5	CK5P3_HUMAN	CDK5 regulatory subunit-associated protein 3 OS=Homo sapiens OX=9606 GN=CDK5RAP3 PE=1 SV=2	2.37	3	3	Oxidation (M)	443.7	1412.7	444.5	2395.5	1007.5	543.74
Q96CT7	CC124_HUMAN	Coiled-coil domain-containing protein 124 OS=Homo sapiens OX=9606 GN=CCDC124 PE=1 SV=1	1.99	3	3		977.84	887.97	313.13	1511.1	1495.5	319.03
Q96AX1	VP33A_HUMAN	Vacuolar protein sorting-associated protein 33A OS=Homo sapiens OX=9606 GN=VPS33A PE=1 SV=1	7.21	3	3	Oxidation (M)	210.92	1058.5	186.41	1431.9	1815.3	428.89
Q2M389	WASC4_HUMAN	WASH complex subunit 4 OS=Homo sapiens OX=9606 GN=WASHC4 PE=1 SV=2	5.24	3	3	Carbamidomethylation; Oxidation (M)	19049	19034	21483	40915	38326	22018
P46776	RL27A_HUMAN	60S ribosomal protein L27a OS=Homo sapiens OX=9606 GN=RPL27A PE=1 SV=2	1.54	3	3		5025.3	7384.4	5302.9	2861.6	2588.1	8065.7
Q9UBQ7	GRHPR_HUMAN	Glyoxylate reductase/hydroxypyruvate reductase OS=Homo sapiens OX=9606 GN=GRHPR PE=1 SV=1	1.61	3	3	Carbamidomethylation	1423.9	1446.9	475.52	2051.4	1106.6	1691.7
O94919	ENDD1_HUMAN	Endonuclease domain-containing 1 protein OS=Homo sapiens OX=9606 GN=ENDOD1 PE=1 SV=2	4.6	3	3	Carbamidomethylation	984.73	399.36	896.46	1677.5	1472.7	1512.1
P84098	RL19_HUMAN	60S ribosomal protein L19 OS=Homo sapiens OX=9606 GN=RPL19 PE=1 SV=1	12.86	3	3	Oxidation (M)	2320.6	999.85	50.087	5964.7	3839.6	4435.7
O14744	ANM5_HUMAN	Protein arginine N-methyltransferase 5 OS=Homo sapiens OX=9606 GN=PRMT5 PE=1 SV=4	5.18	3	3	Carbamidomethylation; NBF	1684.8	655.08	312.31	2723.5	2875.6	1568.4
P53004	BIEA_HUMAN	Biliverdin reductase A OS=Homo sapiens OX=9606 GN=BLVRA PE=1 SV=2	0.44	3	3		11742	2554.3	2060.5	4154.1	3711.2	10078
P83731	RL24_HUMAN	60S ribosomal protein L24 OS=Homo sapiens OX=9606 GN=RPL24 PE=1 SV=1	6.03	3	3	Oxidation (M)	6953.7	14975	8409.2	13309	18516	16115
Q9BXS5	AP1M1_HUMAN	AP-1 complex subunit mu-1 OS=Homo sapiens OX=9606 GN=AP1M1 PE=1 SV=3	15.7	3	3	Oxidation (M)	625.13	1036.3	833.92	4784.1	4923.8	1647.3
P35270	SPRE_HUMAN	Sepiapterin reductase OS=Homo sapiens OX=9606 GN=SPR PE=1 SV=1	0.52	3	3	Oxidation (M)	2488.3	2250.9	1619.1	2878.6	2536.9	1561.9
Q8NCA5	FA98A_HUMAN	Protein FAM98A OS=Homo sapiens OX=9606 GN=FAM98A PE=1 SV=2	3.71	3	1	Oxidation (M)	0	279.42	48.058	412.28	301.9	301.96
P50502	F10A1_HUMAN	Hsc70-interacting protein OS=Homo sapiens OX=9606 GN=ST13 PE=1 SV=2	0.29	3	3		19285	15689	11304	23422	7003.5	18199
P25311	ZA2G_HUMAN	Zinc-alpha-2-glycoprotein OS=Homo sapiens OX=9606 GN=AZGP1 PE=1 SV=2	7.73	3	3	Carbamidomethylation	345.14	197.3	331.26	299.27	1075.9	1045.9
Q9H2G2	SLK_HUMAN	STE20-like serine/threonine-protein kinase OS=Homo sapiens OX=9606 GN=SLK PE=1 SV=1	4.61	3	3		578.52	973.84	630.13	2109.5	1953	678.07
Q14CN4	K2C72_HUMAN	Keratin type II cytoskeletal 72 OS=Homo sapiens OX=9606 GN=KRT72 PE=1 SV=2	0.68	3	1		471.36	86.057	72.168	377.04	125.87	312.84
Q9BUQ8	DDX23_HUMAN	Probable ATP-dependent RNA helicase DDX23 OS=Homo sapiens OX=9606 GN=DDX23 PE=1 SV=3	5.97	3	3	Oxidation (M)	236.98	1430.5	801.93	1665.5	2814.2	1246.8
Q9UJW0	DCTN4_HUMAN	Dynactin subunit 4 OS=Homo sapiens OX=9606 GN=DCTN4 PE=1 SV=1	5.74	3	3		1026.6	1331.4	81.535	2152.9	3078.1	1255.3
P50148	GNAQ_HUMAN	Guanine nucleotide-binding protein G(q) subunit alpha OS=Homo sapiens OX=9606 GN=GNAQ PE=1 SV=4	4.79	3	2		1083.5	1668.2	1276.6	3238.4	4015.8	1666.3
Q8TDQ7	GNPI2_HUMAN	Glucosamine-6-phosphate isomerase 2 OS=Homo sapiens OX=9606 GN=GNPDA2 PE=1 SV=1	8.37	3	1	Oxidation (M)	0	20.479	0	196.23	313.73	0
P14174	MIF_HUMAN	Macrophage migration inhibitory factor OS=Homo sapiens OX=9606 GN=MIF PE=1 SV=4	6.36	3	3	Carbamidomethylation; Oxidation (M)	35830	15072	16467	40918	34127	32647
Q96P63	SPB12_HUMAN	Serpin B12 OS=Homo sapiens OX=9606 GN=SERPINB12 PE=1 SV=1	4.27	3	3		1094.5	272.08	738.57	1379.7	1804.5	1174.4
O00622	CCN1_HUMAN	CCN family member 1 OS=Homo sapiens OX=9606 GN=CCN1 PE=1 SV=1	2.44	3	3	Carbamidomethylation	4444.8	2666.7	3457.6	975.33	1590.3	4929.9
Q15477	SKIV2_HUMAN	Helicase SKI2W OS=Homo sapiens OX=9606 GN=SKIV2L PE=1 SV=3	6.43	3	3		141.68	602.25	534.81	1239.6	1645	498.52
Q69YQ0	CYTSA_HUMAN	Cytospin-A OS=Homo sapiens OX=9606 GN=SPECC1L PE=1 SV=2	0.48	3	3	Oxidation (M)	497.7	4241.8	2708.9	444.87	937.73	4728.3
P46060	RAGP1_HUMAN	Ran GTPase-activating protein 1 OS=Homo sapiens OX=9606 GN=RANGAP1 PE=1 SV=1	4.05	3	3	Oxidation (M)	565.72	843.27	457.89	1393.8	1059.4	1320.4
P61086	UBE2K_HUMAN	Ubiquitin-conjugating enzyme E2 K OS=Homo sapiens OX=9606 GN=UBE2K PE=1 SV=3	0.62	3	3		1850.1	1205.5	1121.7	1145	1372.5	1207.1
Q96B97	SH3K1_HUMAN	SH3 domain-containing kinase-binding protein 1 OS=Homo sapiens OX=9606 GN=SH3KBP1 PE=1 SV=2	7.94	3	3	Oxidation (M)	202.17	366.12	70.831	1032.5	964.7	80.394
P21912	SDHB_HUMAN	Succinate dehydrogenase [ubiquinone] iron-sulfur subunit mitochondrial OS=Homo sapiens OX=9606 GN=SDHB PE=1 SV=3	12.2	3	3		3859.8	3182.7	2428.3	7185.1	7229.2	4624.6
Q9NUQ9	CYRIB_HUMAN	CYFIP-related Rac1 interactor B OS=Homo sapiens OX=9606 GN=CYRIB PE=1 SV=1	11.64	3	3	Oxidation (M)	841.02	576.07	456.02	2715.1	2141.9	1752.5
P33897	ABCD1_HUMAN	ATP-binding cassette sub-family D member 1 OS=Homo sapiens OX=9606 GN=ABCD1 PE=1 SV=2	8.78	3	2		465.06	462.65	327.18	1689.2	2265.2	814.76
Q9BY44	EIF2A_HUMAN	Eukaryotic translation initiation factor 2A OS=Homo sapiens OX=9606 GN=EIF2A PE=1 SV=3	5.39	3	3	Oxidation (M)	1300.7	639.55	134.4	1254.8	2457.9	741.55
P67812	SC11A_HUMAN	Signal peptidase complex catalytic subunit SEC11A OS=Homo sapiens OX=9606 GN=SEC11A PE=1 SV=1	14.63	3	3	Oxidation (M)	695.92	688.71	715.41	3671.4	4804.2	1203.7
Q96S59	RANB9_HUMAN	Ran-binding protein 9 OS=Homo sapiens OX=9606 GN=RANBP9 PE=1 SV=1	4.42	3	3	Oxidation (M)	1490.1	741.9	967.37	1102.8	1841.6	2820.9
Q52LJ0	FA98B_HUMAN	Protein FAM98B OS=Homo sapiens OX=9606 GN=FAM98B PE=1 SV=2	0.08	3	1	Oxidation (M)	33.102	142.23	88.571	67.259	132.19	73.235
P61421	VA0D1_HUMAN	V-type proton ATPase subunit d 1 OS=Homo sapiens OX=9606 GN=ATP6V0D1 PE=1 SV=1	3.1	3	3		3989.4	1503.3	1547.6	3813.3	3162.6	4232.1
P42285	MTREX_HUMAN	Exosome RNA helicase MTR4 OS=Homo sapiens OX=9606 GN=MTREX PE=1 SV=3	2.31	3	3	Oxidation (M)	574.75	317.81	154.05	705.85	780.28	151.7
Q13425	SNTB2_HUMAN	Beta-2-syntrophin OS=Homo sapiens OX=9606 GN=SNTB2 PE=1 SV=1	5.33	3	3		1346.2	1284.1	702.4	2367.3	2923.1	2901.7
Q9NSK0	KLC4_HUMAN	Kinesin light chain 4 OS=Homo sapiens OX=9606 GN=KLC4 PE=1 SV=3	4.86	3	2	Carbamidomethylation	123.64	173.04	58.941	689.61	193.67	148.25
Q5JRX3	PREP_HUMAN	Presequence protease mitochondrial OS=Homo sapiens OX=9606 GN=PITRM1 PE=1 SV=3	2.58	3	3	Oxidation (M)	2038.3	3371.7	1032.1	2197.8	6073.8	2746.8
Q6NYC8	PPR18_HUMAN	Phostensin OS=Homo sapiens OX=9606 GN=PPP1R18 PE=1 SV=1	3.78	3	3		385.45	436.65	552.75	1118.4	1690.8	120.49
O43301	HS12A_HUMAN	Heat shock 70 kDa protein 12A OS=Homo sapiens OX=9606 GN=HSPA12A PE=1 SV=2	1.75	3	3		654.26	1169.8	905.68	1233.7	1870	1033.7
P25685	DNJB1_HUMAN	DnaJ homolog subfamily B member 1 OS=Homo sapiens OX=9606 GN=DNAJB1 PE=1 SV=4	0.99	3	2	Carbamidomethylation	466.48	896.14	325.29	1038.1	982.38	221.88
Q969S3	ZN622_HUMAN	Zinc finger protein 622 OS=Homo sapiens OX=9606 GN=ZNF622 PE=1 SV=1	4.56	3	3	Oxidation (M)	918.39	1637.2	334.92	2051.1	2132.2	1366.6
Q92974	ARHG2_HUMAN	Rho guanine nucleotide exchange factor 2 OS=Homo sapiens OX=9606 GN=ARHGEF2 PE=1 SV=4	4.77	3	3	Oxidation (M)	66.465	710.32	368.09	550.1	1214.1	746.92
Q92890	UFD1_HUMAN	Ubiquitin recognition factor in ER-associated degradation protein 1 OS=Homo sapiens OX=9606 GN=UFD1 PE=1 SV=3	5.47	3	3	Oxidation (M)	6586.7	4232.5	2690.1	8054.9	7658.6	6473.2
Q9NRL3	STRN4_HUMAN	Striatin-4 OS=Homo sapiens OX=9606 GN=STRN4 PE=1 SV=2	5.81	3	3		1067.8	1118.2	682.24	2587.6	2607.6	1039.3
Q9UHQ9	NB5R1_HUMAN	NADH-cytochrome b5 reductase 1 OS=Homo sapiens OX=9606 GN=CYB5R1 PE=1 SV=1	15.19	3	3	Oxidation (M)	1515.6	567.37	110.34	2758.7	3835.5	3244.5
Q14738	2A5D_HUMAN	Serine/threonine-protein phosphatase 2A 56 kDa regulatory subunit delta isoform OS=Homo sapiens OX=9606 GN=PPP2R5D PE=1 SV=1	1.56	3	3	Oxidation (M)	2398.2	1726.5	1864.4	2544.7	3895.4	1295.5
Q8N8S7	ENAH_HUMAN	Protein enabled homolog OS=Homo sapiens OX=9606 GN=ENAH PE=1 SV=2	10.72	3	3		1420.2	280.86	573.56	2752.9	1868.9	2341
Q71UM5	RS27L_HUMAN	40S ribosomal protein S27-like OS=Homo sapiens OX=9606 GN=RPS27L PE=1 SV=3	4.62	3	1	Carbamidomethylation; Oxidation (M)	165.82	255.28	195.31	812.6	1387.7	145.6
Q9Y5K8	VATD_HUMAN	V-type proton ATPase subunit D OS=Homo sapiens OX=9606 GN=ATP6V1D PE=1 SV=1	3.97	3	3		689.23	1934.7	141.81	1985.2	2684.7	459.48
P48426	PI42A_HUMAN	Phosphatidylinositol 5-phosphate 4-kinase type-2 alpha OS=Homo sapiens OX=9606 GN=PIP4K2A PE=1 SV=2	4.87	3	2	Oxidation (M)	824.16	1210	300.36	2197.6	2743.4	858.05
P28072	PSB6_HUMAN	Proteasome subunit beta type-6 OS=Homo sapiens OX=9606 GN=PSMB6 PE=1 SV=4	3.06	3	3		7310.2	619.48	455.14	4886.9	3672.7	4043.5
P00492	HPRT_HUMAN	Hypoxanthine-guanine phosphoribosyltransferase OS=Homo sapiens OX=9606 GN=HPRT1 PE=1 SV=2	4.84	3	3	Oxidation (M)	2917.1	2884.7	3116.3	2867.3	6008.8	6307.7
Q99459	CDC5L_HUMAN	Cell division cycle 5-like protein OS=Homo sapiens OX=9606 GN=CDC5L PE=1 SV=2	5.73	3	3	Oxidation (M)	71.255	328.61	374.55	672	1640.1	42.291
P09669	COX6C_HUMAN	Cytochrome c oxidase subunit 6C OS=Homo sapiens OX=9606 GN=COX6C PE=1 SV=2	28.74	3	3	Oxidation (M)	1050.1	170.25	109.82	4983.1	7781.4	2484.7
Q9Y679	AUP1_HUMAN	Ancient ubiquitous protein 1 OS=Homo sapiens OX=9606 GN=AUP1 PE=1 SV=2	4.43	3	3		765.9	1254.8	463.33	1563.8	2153.9	1906
P61088	UBE2N_HUMAN	Ubiquitin-conjugating enzyme E2 N OS=Homo sapiens OX=9606 GN=UBE2N PE=1 SV=1	1.81	3	3	Oxidation (M)	6509.4	3220.5	5913.8	2868	3047.5	5842.6
Q08J23	NSUN2_HUMAN	RNA cytosine C(5)-methyltransferase NSUN2 OS=Homo sapiens OX=9606 GN=NSUN2 PE=1 SV=2	3.41	3	3	Oxidation (M)	721.43	1289.4	816.38	1691.7	2324.8	709.76
Q14019	COTL1_HUMAN	Coactosin-like protein OS=Homo sapiens OX=9606 GN=COTL1 PE=1 SV=3	9.79	3	3		2519	716.31	201.7	5337.1	4566	2312.9
P35573	GDE_HUMAN	Glycogen debranching enzyme OS=Homo sapiens OX=9606 GN=AGL PE=1 SV=3	5.63	3	3		518.82	507.42	91.014	926.67	778.38	851.58
O14979	HNRDL_HUMAN	Heterogeneous nuclear ribonucleoprotein D-like OS=Homo sapiens OX=9606 GN=HNRNPDL PE=1 SV=3	2.12	3	2	Carbamidomethylation	464.06	217.76	25.382	436.87	673.15	75.799
P40429	RL13A_HUMAN	60S ribosomal protein L13a OS=Homo sapiens OX=9606 GN=RPL13A PE=1 SV=2	3.94	3	3		2807.8	4743.6	1226	4060.7	6628.2	5153.8
A0AVT1	UBA6_HUMAN	Ubiquitin-like modifier-activating enzyme 6 OS=Homo sapiens OX=9606 GN=UBA6 PE=1 SV=1	3.96	3	3	Oxidation (M)	420.14	761.82	717.74	1297.9	1823.2	673.88
Q8TED1	GPX8_HUMAN	Probable glutathione peroxidase 8 OS=Homo sapiens OX=9606 GN=GPX8 PE=1 SV=2	9.5	3	3		2402.4	1793.3	324.61	4222.3	5256.2	2566.6
P42677	RS27_HUMAN	40S ribosomal protein S27 OS=Homo sapiens OX=9606 GN=RPS27 PE=1 SV=3	2.06	3	1	Carbamidomethylation; Oxidation (M)	194.02	88.219	93.62	195.13	391.27	171.23
O00233	PSMD9_HUMAN	26S proteasome non-ATPase regulatory subunit 9 OS=Homo sapiens OX=9606 GN=PSMD9 PE=1 SV=3	0.09	3	3	Carbamidomethylation; Oxidation (M)	1369.9	350.92	871.39	763.29	1102.3	667.23
Q9UBR2	CATZ_HUMAN	Cathepsin Z OS=Homo sapiens OX=9606 GN=CTSZ PE=1 SV=1	8.87	3	3	Carbamidomethylation	1820.3	288.13	411.32	2552.4	6090.1	1209.5
Q8N3D4	EH1L1_HUMAN	EH domain-binding protein 1-like protein 1 OS=Homo sapiens OX=9606 GN=EHBP1L1 PE=1 SV=2	3.21	3	2	Oxidation (M)	369.23	146.26	298.17	1051.7	451.66	163.3
P62269	RS18_HUMAN	40S ribosomal protein S18 OS=Homo sapiens OX=9606 GN=RPS18 PE=1 SV=3	11.84	3	3	Oxidation (M)	4046.7	9039.9	2714.3	12902	20531	13822
Q6DRA6	H2B2D_HUMAN	Putative histone H2B type 2-D OS=Homo sapiens OX=9606 GN=H2BC19P PE=5 SV=3	5.68	3	1	Oxidation (M)	0	60.248	0	137.61	70.709	83.911
Q96AE4	FUBP1_HUMAN	Far upstream element-binding protein 1 OS=Homo sapiens OX=9606 GN=FUBP1 PE=1 SV=3	3.57	3	3	Oxidation (M)	1558.4	716.21	861.11	2118.6	1874.1	1901.5
Q8IYI6	EXOC8_HUMAN	Exocyst complex component 8 OS=Homo sapiens OX=9606 GN=EXOC8 PE=1 SV=2	0.14	3	3		265.29	390.27	304.74	182.72	406.29	335.22
Q7L4I2	RSRC2_HUMAN	Arginine/serine-rich coiled-coil protein 2 OS=Homo sapiens OX=9606 GN=RSRC2 PE=1 SV=1	13.74	3	3	Oxidation (M)	0	475.79	503.49	1647.2	2181	125.45
P14735	IDE_HUMAN	Insulin-degrading enzyme OS=Homo sapiens OX=9606 GN=IDE PE=1 SV=4	6.24	3	3		372.05	861.96	312.7	1393.5	1593.6	440.93
Q08209	PP2BA_HUMAN	Serine/threonine-protein phosphatase 2B catalytic subunit alpha isoform OS=Homo sapiens OX=9606 GN=PPP3CA PE=1 SV=1	2.09	3	2	Oxidation (M)	1373.2	584.72	472.86	1114.3	354.13	2333.1
Q6P996	PDXD1_HUMAN	Pyridoxal-dependent decarboxylase domain-containing protein 1 OS=Homo sapiens OX=9606 GN=PDXDC1 PE=1 SV=2	0.92	3	3	Oxidation (M)	1944.5	408.1	571.64	1230.6	889.93	1304.4
Q9NW15	ANO10_HUMAN	Anoctamin-10 OS=Homo sapiens OX=9606 GN=ANO10 PE=1 SV=2	0.98	3	3	Oxidation (M)	1431.7	1333.4	1145.7	1300	2038.5	1400.2
Q96HS1	PGAM5_HUMAN	Serine/threonine-protein phosphatase PGAM5 mitochondrial OS=Homo sapiens OX=9606 GN=PGAM5 PE=1 SV=2	1.34	3	3	Oxidation (M)	1247.9	527.37	857.29	1124.9	1534	922.49
P01859	IGHG2_HUMAN	Immunoglobulin heavy constant gamma 2 OS=Homo sapiens OX=9606 GN=IGHG2 PE=1 SV=2	0.82	3	1	Carbamidomethylation	266.71	180.23	145.92	139.36	156.31	139.54
Q8N684	CPSF7_HUMAN	Cleavage and polyadenylation specificity factor subunit 7 OS=Homo sapiens OX=9606 GN=CPSF7 PE=1 SV=1	9.47	3	3		452.53	744.64	584.8	1697	1765.6	1537.2
Q9UBX5	FBLN5_HUMAN	Fibulin-5 OS=Homo sapiens OX=9606 GN=FBLN5 PE=1 SV=1	0.29	3	3	Oxidation (M)	1127.6	945.82	1050.2	718.78	1227.4	1019.7
O60493	SNX3_HUMAN	Sorting nexin-3 OS=Homo sapiens OX=9606 GN=SNX3 PE=1 SV=3	5.7	3	3		851.15	1048.8	438.06	1935.3	2048.6	1111.9
Q9UKU0	ACSL6_HUMAN	Long-chain-fatty-acid--CoA ligase 6 OS=Homo sapiens OX=9606 GN=ACSL6 PE=1 SV=4	0.67	3	1	Oxidation (M)	173.66	104.95	154	175.45	42.48	116.73
Q5K651	SAMD9_HUMAN	Sterile alpha motif domain-containing protein 9 OS=Homo sapiens OX=9606 GN=SAMD9 PE=1 SV=1	0.89	3	3		462.74	421.79	1456.7	773.21	1875	357.06
Q7L311	ARMX2_HUMAN	Armadillo repeat-containing X-linked protein 2 OS=Homo sapiens OX=9606 GN=ARMCX2 PE=2 SV=1	17.76	2	2	Oxidation (M)	0	434.78	0	1407.1	2059.6	0
P21964	COMT_HUMAN	Catechol O-methyltransferase OS=Homo sapiens OX=9606 GN=COMT PE=1 SV=2	9.86	2	2	Carbamidomethylation; Oxidation (M)	418.04	766.18	244.77	2696.9	2787	693.56
P26368	U2AF2_HUMAN	Splicing factor U2AF 65 kDa subunit OS=Homo sapiens OX=9606 GN=U2AF2 PE=1 SV=4	6.06	2	2	Oxidation (M)	1028.1	3490.2	1088	4141.6	6173.9	2265.6
P43897	EFTS_HUMAN	Elongation factor Ts mitochondrial OS=Homo sapiens OX=9606 GN=TSFM PE=1 SV=2	7.08	2	2	Oxidation (M)	633.35	832.04	214.11	2309.4	2844.2	764.38
Q8IYB3	SRRM1_HUMAN	Serine/arginine repetitive matrix protein 1 OS=Homo sapiens OX=9606 GN=SRRM1 PE=1 SV=2	4.34	2	2		1054.1	2257	4779.6	4312.9	5384.3	3910.9
P22087	FBRL_HUMAN	rRNA 2'-O-methyltransferase fibrillarin OS=Homo sapiens OX=9606 GN=FBL PE=1 SV=2	8.25	2	2		488.36	1666.9	469.72	1953.9	3297.8	2607.3
P51151	RAB9A_HUMAN	Ras-related protein Rab-9A OS=Homo sapiens OX=9606 GN=RAB9A PE=1 SV=1	7.36	2	2		1886	1185.6	1962.8	4346.8	6389.2	3222.2
Q13492	PICAL_HUMAN	Phosphatidylinositol-binding clathrin assembly protein OS=Homo sapiens OX=9606 GN=PICALM PE=1 SV=2	7.98	2	2		53.583	264.71	188.15	797.71	1100.9	100.61
O43598	DNPH1_HUMAN	2'-deoxynucleoside 5'-phosphate N-hydrolase 1 OS=Homo sapiens OX=9606 GN=DNPH1 PE=1 SV=1	0.65	2	2		1284.6	870.93	316.31	1925.7	766.52	180.35
Q3YEC7	RABL6_HUMAN	Rab-like protein 6 OS=Homo sapiens OX=9606 GN=RABL6 PE=1 SV=2	3.22	2	2		771.83	1264.2	1909	2245.7	3350.1	1131.1
P14136	GFAP_HUMAN	Glial fibrillary acidic protein OS=Homo sapiens OX=9606 GN=GFAP PE=1 SV=1	14.15	2	2	Oxidation (M)	0	2666.4	649.11	138.58	61.951	0
Q8IXS6	PALM2_HUMAN	Paralemmin-2 OS=Homo sapiens OX=9606 GN=PALM2 PE=1 SV=3	1.11	2	2		1264.9	1743.4	1799.8	2367.4	2613	1028.5
O14683	P5I11_HUMAN	Tumor protein p53-inducible protein 11 OS=Homo sapiens OX=9606 GN=TP53I11 PE=1 SV=2	17.26	2	2		194.21	0	0	1746.3	2376.1	760.84
Q9P035	HACD3_HUMAN	Very-long-chain (3R)-3-hydroxyacyl-CoA dehydratase 3 OS=Homo sapiens OX=9606 GN=HACD3 PE=1 SV=2	7.51	2	2		6938.5	5785.4	789.91	11893	15095	11946
Q05519	SRS11_HUMAN	Serine/arginine-rich splicing factor 11 OS=Homo sapiens OX=9606 GN=SRSF11 PE=1 SV=1	0.09	2	2		896.19	5214.6	2213	3065	3530.6	2026.4
Q06787	FMR1_HUMAN	Synaptic functional regulator FMR1 OS=Homo sapiens OX=9606 GN=FMR1 PE=1 SV=1	3.16	2	1	Oxidation (M)	111.52	301.19	253.62	93.584	52.586	99.891
Q9Y4H2	IRS2_HUMAN	Insulin receptor substrate 2 OS=Homo sapiens OX=9606 GN=IRS2 PE=1 SV=2	13.56	2	2	Oxidation (M)	408.18	83.834	0	2221.9	1221.4	468.4
P29508	SPB3_HUMAN	Serpin B3 OS=Homo sapiens OX=9606 GN=SERPINB3 PE=1 SV=2	2.95	2	2		305.36	165.23	49.678	177.48	865.9	0
P63027	VAMP2_HUMAN	Vesicle-associated membrane protein 2 OS=Homo sapiens OX=9606 GN=VAMP2 PE=1 SV=3	4.51	2	1	Oxidation (M)	531.07	102.82	194.45	1271.4	1459.1	332.29
P09012	SNRPA_HUMAN	U1 small nuclear ribonucleoprotein A OS=Homo sapiens OX=9606 GN=SNRPA PE=1 SV=3	17.61	2	2	Oxidation (M)	0	0	0	1495.3	1261.5	0
Q9UGT4	SUSD2_HUMAN	Sushi domain-containing protein 2 OS=Homo sapiens OX=9606 GN=SUSD2 PE=1 SV=1	4.62	2	2		26.601	793.03	0	850.43	1302.6	56.81
O95747	OXSR1_HUMAN	Serine/threonine-protein kinase OSR1 OS=Homo sapiens OX=9606 GN=OXSR1 PE=1 SV=1	14.14	2	2		691.2	397.48	215	3085.5	2955	2070.9
Q9UBW8	CSN7A_HUMAN	COP9 signalosome complex subunit 7a OS=Homo sapiens OX=9606 GN=COPS7A PE=1 SV=1	9.86	2	2		0	338.2	0	660.13	835.53	0
Q8IVG5	SAM9L_HUMAN	Sterile alpha motif domain-containing protein 9-like OS=Homo sapiens OX=9606 GN=SAMD9L PE=1 SV=2	0.73	2	2		0	1063.9	443.97	328.7	861.34	705.07
Q9HC07	TM165_HUMAN	Transmembrane protein 165 OS=Homo sapiens OX=9606 GN=TMEM165 PE=1 SV=1	13.39	2	2	Oxidation (M)	1179.9	1310.5	264.07	5335	6445.3	2880
Q15286	RAB35_HUMAN	Ras-related protein Rab-35 OS=Homo sapiens OX=9606 GN=RAB35 PE=1 SV=1	2.54	2	1	Oxidation (M)	507.09	737.38	598.63	1400.9	1571.8	1220
Q96JH7	VCIP1_HUMAN	Deubiquitinating protein VCIP135 OS=Homo sapiens OX=9606 GN=VCPIP1 PE=1 SV=2	10.32	2	2	Oxidation (M)	0	0	0	338.88	670.96	64.929
O60551	NMT2_HUMAN	Glycylpeptide N-tetradecanoyltransferase 2 OS=Homo sapiens OX=9606 GN=NMT2 PE=1 SV=1	8.42	2	1	Oxidation (M)	0	0	0	346.43	663.37	0
Q7Z434	MAVS_HUMAN	Mitochondrial antiviral-signaling protein OS=Homo sapiens OX=9606 GN=MAVS PE=1 SV=2	6.21	2	2		204.38	779.16	65.206	1485.7	1353.2	166.13
O60610	DIAP1_HUMAN	Protein diaphanous homolog 1 OS=Homo sapiens OX=9606 GN=DIAPH1 PE=1 SV=2	4.73	2	2	Oxidation (M)	429.62	825.55	494.8	1812	1502.6	671.19
Q96TC7	RMD3_HUMAN	Regulator of microtubule dynamics protein 3 OS=Homo sapiens OX=9606 GN=RMDN3 PE=1 SV=2	5.12	2	2		1977.9	2270	854.29	3873.9	4320.9	3271.8
O96008	TOM40_HUMAN	Mitochondrial import receptor subunit TOM40 homolog OS=Homo sapiens OX=9606 GN=TOMM40 PE=1 SV=1	3.66	2	2	Oxidation (M)	448.25	593.05	449.32	1175.7	1282.6	516.68
P62854	RS26_HUMAN	40S ribosomal protein S26 OS=Homo sapiens OX=9606 GN=RPS26 PE=1 SV=3	19.83	2	2	Oxidation (M)	1467.4	1655.3	830.49	9645.7	17964	4295.3
Q6IQ22	RAB12_HUMAN	Ras-related protein Rab-12 OS=Homo sapiens OX=9606 GN=RAB12 PE=1 SV=3	8.43	2	1		87.99	0	0	168.88	942.24	631.77
Q13155	AIMP2_HUMAN	Aminoacyl tRNA synthase complex-interacting multifunctional protein 2 OS=Homo sapiens OX=9606 GN=AIMP2 PE=1 SV=2	4.11	2	2	Carbamidomethylation	1736.4	4267.9	2002.1	6030.4	8023.1	1837.4
Q99816	TS101_HUMAN	Tumor susceptibility gene 101 protein OS=Homo sapiens OX=9606 GN=TSG101 PE=1 SV=2	9.61	2	2	Oxidation (M)	321.43	1062.9	260.7	2321.4	1698.8	639.44
O75781	PALM_HUMAN	Paralemmin-1 OS=Homo sapiens OX=9606 GN=PALM PE=1 SV=2	1.7	2	2		1882.9	183.39	684.62	2356	935.17	1058
Q4G0N4	NAKD2_HUMAN	NAD kinase 2 mitochondrial OS=Homo sapiens OX=9606 GN=NADK2 PE=1 SV=2	8.61	2	2		514.86	340.17	669.58	989.68	4212.7	875.98
Q9UH99	SUN2_HUMAN	SUN domain-containing protein 2 OS=Homo sapiens OX=9606 GN=SUN2 PE=1 SV=3	11.18	2	2		211.37	158.9	200.09	95.664	820.52	2971.6
Q9BRR6	ADPGK_HUMAN	ADP-dependent glucokinase OS=Homo sapiens OX=9606 GN=ADPGK PE=1 SV=1	12.57	2	2	Carbamidomethylation	523.33	121.3	0	1230.4	2381.2	626.7
Q9HCU5	PREB_HUMAN	Prolactin regulatory element-binding protein OS=Homo sapiens OX=9606 GN=PREB PE=1 SV=2	13.3	2	2		646.88	469.15	335.45	2829.4	3736.1	1382.7
O95571	ETHE1_HUMAN	Persulfide dioxygenase ETHE1 mitochondrial OS=Homo sapiens OX=9606 GN=ETHE1 PE=1 SV=2	5.98	2	2		1007.9	1167.7	199.38	2258.3	2809	1482
P62917	RL8_HUMAN	60S ribosomal protein L8 OS=Homo sapiens OX=9606 GN=RPL8 PE=1 SV=2	54.69	2	2		4574.7	1435.5	35.296	12022	20356	10573
P61289	PSME3_HUMAN	Proteasome activator complex subunit 3 OS=Homo sapiens OX=9606 GN=PSME3 PE=1 SV=1	4.09	2	2		1194.3	1552.7	1561.4	3014.9	3350.9	2045.1
Q96EM0	T3HPD_HUMAN	Trans-3-hydroxy-L-proline dehydratase OS=Homo sapiens OX=9606 GN=L3HYPDH PE=1 SV=2	3.07	2	2		174.08	238.8	601.94	1579.1	303.35	112.67
Q96S97	MYADM_HUMAN	Myeloid-associated differentiation marker OS=Homo sapiens OX=9606 GN=MYADM PE=1 SV=2	3.46	2	2	Oxidation (M)	8007.9	12955	10110	20205	27345	11871
Q9BZZ5	API5_HUMAN	Apoptosis inhibitor 5 OS=Homo sapiens OX=9606 GN=API5 PE=1 SV=3	4.41	2	2		265.86	787.48	124.31	1111.7	1440.5	239.3
P20338	RAB4A_HUMAN	Ras-related protein Rab-4A OS=Homo sapiens OX=9606 GN=RAB4A PE=1 SV=3	4.12	2	1		354.76	1515.2	680.77	397.35	221.87	131.84
Q8IXQ6	PARP9_HUMAN	Protein mono-ADP-ribosyltransferase PARP9 OS=Homo sapiens OX=9606 GN=PARP9 PE=1 SV=2	6.64	2	2	Oxidation (M)	478.18	241.21	314.61	1545.7	654.33	1036.3
O95810	CAVN2_HUMAN	Caveolae-associated protein 2 OS=Homo sapiens OX=9606 GN=CAVIN2 PE=1 SV=3	9.04	2	2		242.22	598.13	436.31	1927.1	1750.4	1311.9
Q16630	CPSF6_HUMAN	Cleavage and polyadenylation specificity factor subunit 6 OS=Homo sapiens OX=9606 GN=CPSF6 PE=1 SV=2	6.22	2	2	Oxidation (M)	682.54	1985.3	2011.7	4272.7	5130.9	2812.9
O43432	IF4G3_HUMAN	Eukaryotic translation initiation factor 4 gamma 3 OS=Homo sapiens OX=9606 GN=EIF4G3 PE=1 SV=2	1.72	2	1	Oxidation (M)	320.28	286.95	603.3	752.81	1262.5	184.58
Q9BVC6	TM109_HUMAN	Transmembrane protein 109 OS=Homo sapiens OX=9606 GN=TMEM109 PE=1 SV=1	15.04	2	2		6159	9921.9	10941	20160	29245	22416
P23588	IF4B_HUMAN	Eukaryotic translation initiation factor 4B OS=Homo sapiens OX=9606 GN=EIF4B PE=1 SV=2	3.76	2	2		2429.9	280.56	128.84	1417.8	3069.4	1293.6
Q9NV70	EXOC1_HUMAN	Exocyst complex component 1 OS=Homo sapiens OX=9606 GN=EXOC1 PE=1 SV=4	0.33	2	2	Oxidation (M)	1207.9	1046.8	1668.6	1722	1465.9	1167.7
Q9H3P7	GCP60_HUMAN	Golgi resident protein GCP60 OS=Homo sapiens OX=9606 GN=ACBD3 PE=1 SV=4	7.84	2	2		3820.4	545.44	442.12	5156.9	5124.4	3738.5
P53602	MVD1_HUMAN	Diphosphomevalonate decarboxylase OS=Homo sapiens OX=9606 GN=MVD PE=1 SV=1	2.23	2	2	Oxidation (M)	682.63	896.06	404.41	952.12	1572	633.07
Q96DB5	RMD1_HUMAN	Regulator of microtubule dynamics protein 1 OS=Homo sapiens OX=9606 GN=RMDN1 PE=1 SV=1	1.57	2	2		1289.6	1609.1	1379.4	2846.8	2071.5	904.44
Q99755	PI51A_HUMAN	Phosphatidylinositol 4-phosphate 5-kinase type-1 alpha OS=Homo sapiens OX=9606 GN=PIP5K1A PE=1 SV=1	1.47	2	1	Oxidation (M)	246.22	83.444	980.51	539.13	237.51	0
Q8IWB7	WDFY1_HUMAN	WD repeat and FYVE domain-containing protein 1 OS=Homo sapiens OX=9606 GN=WDFY1 PE=1 SV=1	12.86	2	2	Oxidation (M)	0	590.61	122.51	1703.2	1607.5	930.66
Q4G176	ACSF3_HUMAN	Malonate--CoA ligase ACSF3 mitochondrial OS=Homo sapiens OX=9606 GN=ACSF3 PE=1 SV=3	3.85	2	2		0	287.01	148.1	333.71	736.14	0
P02788	TRFL_HUMAN	Lactotransferrin OS=Homo sapiens OX=9606 GN=LTF PE=1 SV=6	2.61	2	2	Carbamidomethylation	65104	40425	46702	80936	44488	83090
Q7Z4W1	DCXR_HUMAN	L-xylulose reductase OS=Homo sapiens OX=9606 GN=DCXR PE=1 SV=2	4.58	2	2		1700.3	163.06	725.76	1926.5	2451.2	1941
P62847	RS24_HUMAN	40S ribosomal protein S24 OS=Homo sapiens OX=9606 GN=RPS24 PE=1 SV=1	1.27	2	2	Oxidation (M)	1759	5098.4	4469.8	4437.1	5906.6	3840.4
Q00169	PIPNA_HUMAN	Phosphatidylinositol transfer protein alpha isoform OS=Homo sapiens OX=9606 GN=PITPNA PE=1 SV=2	4.42	2	2		560.49	2000.8	773.15	3083.2	2809.7	548.66
P47929	LEG7_HUMAN	Galectin-7 OS=Homo sapiens OX=9606 GN=LGALS7 PE=1 SV=2	4.85	2	2		1943.1	267.18	359.8	595.32	251.35	150.53
Q9Y646	CBPQ_HUMAN	Carboxypeptidase Q OS=Homo sapiens OX=9606 GN=CPQ PE=1 SV=1	0.62	2	2	Oxidation (M)	1355.1	1516	1695.6	2586.3	1382.7	1293
Q9Y4E8	UBP15_HUMAN	Ubiquitin carboxyl-terminal hydrolase 15 OS=Homo sapiens OX=9606 GN=USP15 PE=1 SV=3	8.15	2	2	Oxidation (M)	310.83	323.55	355.28	1387.4	1624.8	933.76
Q15042	RB3GP_HUMAN	Rab3 GTPase-activating protein catalytic subunit OS=Homo sapiens OX=9606 GN=RAB3GAP1 PE=1 SV=3	3.32	2	2		958.5	624.15	186.61	1262.8	1725	605.56
P61758	PFD3_HUMAN	Prefoldin subunit 3 OS=Homo sapiens OX=9606 GN=VBP1 PE=1 SV=4	3.86	2	2	Oxidation (M)	350.43	215.07	0	662	480.42	148.9
O75964	ATP5L_HUMAN	ATP synthase subunit g mitochondrial OS=Homo sapiens OX=9606 GN=ATP5MG PE=1 SV=3	5.97	2	2		540.21	1354.3	174.73	2536.8	2321.9	1083.5
P42126	ECI1_HUMAN	Enoyl-CoA delta isomerase 1 mitochondrial OS=Homo sapiens OX=9606 GN=ECI1 PE=1 SV=1	3.46	2	2	Oxidation (M)	1939.1	1225.7	2736.5	4035.4	4253.7	2460.8
O00178	GTPB1_HUMAN	GTP-binding protein 1 OS=Homo sapiens OX=9606 GN=GTPBP1 PE=1 SV=3	8.33	2	2		56.695	695.95	153.5	1527.9	1804	494.77
Q8TBC4	UBA3_HUMAN	NEDD8-activating enzyme E1 catalytic subunit OS=Homo sapiens OX=9606 GN=UBA3 PE=1 SV=2	8.59	2	2		109.76	281.97	128.91	815.44	1065.9	166.51
O95197	RTN3_HUMAN	Reticulon-3 OS=Homo sapiens OX=9606 GN=RTN3 PE=1 SV=2	8.43	2	2		1089.7	534.21	128.8	3116.6	3850.3	1677.9
P25205	MCM3_HUMAN	DNA replication licensing factor MCM3 OS=Homo sapiens OX=9606 GN=MCM3 PE=1 SV=3	4.19	2	2		395.09	66.375	0	392.78	747.8	0
O14933	UB2L6_HUMAN	Ubiquitin/ISG15-conjugating enzyme E2 L6 OS=Homo sapiens OX=9606 GN=UBE2L6 PE=1 SV=4	15.78	2	2	Oxidation (M)	0	25.154	0	888.32	1091.6	145.09
P52292	IMA1_HUMAN	Importin subunit alpha-1 OS=Homo sapiens OX=9606 GN=KPNA2 PE=1 SV=1	3.41	2	2		0	194.28	0	109.38	288.78	60.555
Q15637	SF01_HUMAN	Splicing factor 1 OS=Homo sapiens OX=9606 GN=SF1 PE=1 SV=4	0.55	2	2	Oxidation (M)	798.7	386.35	1895.3	1508.6	566.77	597.64
P61764	STXB1_HUMAN	Syntaxin-binding protein 1 OS=Homo sapiens OX=9606 GN=STXBP1 PE=1 SV=1	7.13	2	2		288.12	368.22	159.79	876.82	967.45	1389.2
O43169	CYB5B_HUMAN	Cytochrome b5 type B OS=Homo sapiens OX=9606 GN=CYB5B PE=1 SV=3	6.47	2	2		380.55	386.35	212.84	1467.8	942	797.6
Q9BX68	HINT2_HUMAN	Histidine triad nucleotide-binding protein 2 mitochondrial OS=Homo sapiens OX=9606 GN=HINT2 PE=1 SV=1	1	2	2		413.9	438.63	69.437	757.54	249.13	201.7
Q9P299	COPZ2_HUMAN	Coatomer subunit zeta-2 OS=Homo sapiens OX=9606 GN=COPZ2 PE=2 SV=1	1.42	2	2		2395.7	656.97	863.76	2532.8	2098.3	981.55
Q3ZCQ8	TIM50_HUMAN	Mitochondrial import inner membrane translocase subunit TIM50 OS=Homo sapiens OX=9606 GN=TIMM50 PE=1 SV=2	1.9	2	2		201.17	487.81	129.72	603.26	698.96	0
O15498	YKT6_HUMAN	Synaptobrevin homolog YKT6 OS=Homo sapiens OX=9606 GN=YKT6 PE=1 SV=1	12.31	2	2	Oxidation (M)	1232.6	1455.5	177.62	4008	4208.5	1564.7
P17540	KCRS_HUMAN	Creatine kinase S-type mitochondrial OS=Homo sapiens OX=9606 GN=CKMT2 PE=1 SV=2	4.34	2	2		245.93	255.25	864.89	843.6	1685.4	722.03
Q10589	BST2_HUMAN	Bone marrow stromal antigen 2 OS=Homo sapiens OX=9606 GN=BST2 PE=1 SV=1	22.11	2	2		0	50.442	0	3305	4318.3	2108.4
O75746	CMC1_HUMAN	Calcium-binding mitochondrial carrier protein Aralar1 OS=Homo sapiens OX=9606 GN=SLC25A12 PE=1 SV=2	1.51	2	1		0	493.71	365.25	632.94	608.43	220.83
Q96HY6	DDRGK_HUMAN	DDRGK domain-containing protein 1 OS=Homo sapiens OX=9606 GN=DDRGK1 PE=1 SV=2	3.82	2	2		0	1126.8	242.56	1056.9	1415.4	376.13
Q13546	RIPK1_HUMAN	Receptor-interacting serine/threonine-protein kinase 1 OS=Homo sapiens OX=9606 GN=RIPK1 PE=1 SV=3	12.7	2	2		0	216.89	0	631.95	710.69	54.522
P61201	CSN2_HUMAN	COP9 signalosome complex subunit 2 OS=Homo sapiens OX=9606 GN=COPS2 PE=1 SV=1	10.96	2	2		337.23	434.25	56.39	1703	1927.9	521.15
Q6KB66	K2C80_HUMAN	Keratin type II cytoskeletal 80 OS=Homo sapiens OX=9606 GN=KRT80 PE=1 SV=2	12.04	2	2		69.53	0	89.383	149.09	734.31	184.31
Q15043	S39AE_HUMAN	Metal cation symporter ZIP14 OS=Homo sapiens OX=9606 GN=SLC39A14 PE=1 SV=3	17.57	2	2	Carbamidomethylation	415.9	246.97	101	2995.2	3401.8	1705
O75881	CP7B1_HUMAN	Cytochrome P450 7B1 OS=Homo sapiens OX=9606 GN=CYP7B1 PE=1 SV=2	8.56	2	2	Carbamidomethylation	41.55	279.41	84.407	533.18	1024.7	150.98
P49756	RBM25_HUMAN	RNA-binding protein 25 OS=Homo sapiens OX=9606 GN=RBM25 PE=1 SV=3	15.37	2	2		0	0	0	0	524.5	0
O00754	MA2B1_HUMAN	Lysosomal alpha-mannosidase OS=Homo sapiens OX=9606 GN=MAN2B1 PE=1 SV=3	4.92	2	2		225.13	374.18	533.02	1378.5	903.98	615.99
P13798	ACPH_HUMAN	Acylamino-acid-releasing enzyme OS=Homo sapiens OX=9606 GN=APEH PE=1 SV=4	4.55	2	2	Oxidation (M)	3072.2	1637.9	1186.6	4190.9	4431	3153
Q9P0V9	SEP10_HUMAN	Septin-10 OS=Homo sapiens OX=9606 GN=SEPTIN10 PE=1 SV=2	4.28	2	2		790.29	1438.3	940.81	2456.3	2699.2	1256.9
P09132	SRP19_HUMAN	Signal recognition particle 19 kDa protein OS=Homo sapiens OX=9606 GN=SRP19 PE=1 SV=3	3.51	2	2	Oxidation (M)	357.85	57.683	0	523.84	371.91	197.89
P78539	SRPX_HUMAN	Sushi repeat-containing protein SRPX OS=Homo sapiens OX=9606 GN=SRPX PE=1 SV=1	3.16	2	2		1028.9	2195.2	2378.4	3063	5075.5	1567.5
Q9NYL9	TMOD3_HUMAN	Tropomodulin-3 OS=Homo sapiens OX=9606 GN=TMOD3 PE=1 SV=1	6.96	2	2		340.54	796.93	290.51	2444.7	1678.1	531.76
P27694	RFA1_HUMAN	Replication protein A 70 kDa DNA-binding subunit OS=Homo sapiens OX=9606 GN=RPA1 PE=1 SV=2	2.98	2	2		432.22	251.04	544.65	1000.3	849.96	466.84
Q9Y613	FHOD1_HUMAN	FH1/FH2 domain-containing protein 1 OS=Homo sapiens OX=9606 GN=FHOD1 PE=1 SV=3	7.33	2	2		21.793	258.65	346.49	849.4	1045.4	380.52
P35443	TSP4_HUMAN	Thrombospondin-4 OS=Homo sapiens OX=9606 GN=THBS4 PE=1 SV=2	6.48	2	1	Carbamidomethylation; Oxidation (M)	0	62.174	117.04	527.87	444.88	36.072
P02774	VTDB_HUMAN	Vitamin D-binding protein OS=Homo sapiens OX=9606 GN=GC PE=1 SV=2	12.12	2	2	Carbamidomethylation	0	57.432	193.8	669.78	800.61	0
Q9BYD3	RM04_HUMAN	39S ribosomal protein L4 mitochondrial OS=Homo sapiens OX=9606 GN=MRPL4 PE=1 SV=1	7.43	2	2		54.569	191.26	144.67	125.25	1168.1	231.47
Q14693	LPIN1_HUMAN	Phosphatidate phosphatase LPIN1 OS=Homo sapiens OX=9606 GN=LPIN1 PE=1 SV=2	9.37	2	2		714.09	635.67	206.84	2713.4	3213.3	675.44
Q9NS69	TOM22_HUMAN	Mitochondrial import receptor subunit TOM22 homolog OS=Homo sapiens OX=9606 GN=TOMM22 PE=1 SV=3	7.09	2	2	Oxidation (M)	31.965	196.46	88.96	836.52	625.35	68.473
P35080	PROF2_HUMAN	Profilin-2 OS=Homo sapiens OX=9606 GN=PFN2 PE=1 SV=3	5.87	2	2	Carbamidomethylation; Oxidation (M)	2161.5	245.91	104.29	2507.9	2952.1	1428.2
Q92572	AP3S1_HUMAN	AP-3 complex subunit sigma-1 OS=Homo sapiens OX=9606 GN=AP3S1 PE=1 SV=1	4.04	2	2		1896.3	1693.3	863.76	3377.6	3611.6	3174.8
P51911	CNN1_HUMAN	Calponin-1 OS=Homo sapiens OX=9606 GN=CNN1 PE=1 SV=2	6.31	2	2	Oxidation (M)	991.38	1955.6	600.58	3514.5	4528.1	1787.9
P05089	ARGI1_HUMAN	Arginase-1 OS=Homo sapiens OX=9606 GN=ARG1 PE=1 SV=2	2.12	2	2	Oxidation (M)	1189	416.23	1008.8	976.31	1627.8	1644.4
Q7L523	RRAGA_HUMAN	Ras-related GTP-binding protein A OS=Homo sapiens OX=9606 GN=RRAGA PE=1 SV=1	2.29	2	1	Oxidation (M)	0	181.64	53.198	223.31	282.99	0
Q15020	SART3_HUMAN	Squamous cell carcinoma antigen recognized by T-cells 3 OS=Homo sapiens OX=9606 GN=SART3 PE=1 SV=1	7.52	2	2	Oxidation (M)	86.894	177.95	382.87	543.46	1724	149.59
Q9UBQ0	VPS29_HUMAN	Vacuolar protein sorting-associated protein 29 OS=Homo sapiens OX=9606 GN=VPS29 PE=1 SV=1	16.15	2	2		967.28	43.729	66.703	2342	2938.6	1850
Q9UL46	PSME2_HUMAN	Proteasome activator complex subunit 2 OS=Homo sapiens OX=9606 GN=PSME2 PE=1 SV=4	16.25	2	2		166.45	315.79	0	1372	1476.2	574.26
Q92747	ARC1A_HUMAN	Actin-related protein 2/3 complex subunit 1A OS=Homo sapiens OX=9606 GN=ARPC1A PE=2 SV=2	1.15	2	2		1327.5	313.74	1517.3	1452.1	1044.7	1958.3
Q96AZ6	ISG20_HUMAN	Interferon-stimulated gene 20 kDa protein OS=Homo sapiens OX=9606 GN=ISG20 PE=1 SV=2	16.37	2	2	Oxidation (M)	57.528	275.28	110.3	3494.3	2818	2640.6
Q9BWF3	RBM4_HUMAN	RNA-binding protein 4 OS=Homo sapiens OX=9606 GN=RBM4 PE=1 SV=1	17.17	2	2		290.77	291.84	60.995	2545.1	2290.2	517.37
Q7Z3B4	NUP54_HUMAN	Nucleoporin p54 OS=Homo sapiens OX=9606 GN=NUP54 PE=1 SV=2	2.91	2	2		365.08	280.9	205.83	404.23	805.2	409.58
Q8WXA9	SREK1_HUMAN	Splicing regulatory glutamine/lysine-rich protein 1 OS=Homo sapiens OX=9606 GN=SREK1 PE=1 SV=1	11.23	2	2		169.98	339.93	168.5	910.82	2280.7	675.23
Q8IZP0	ABI1_HUMAN	Abl interactor 1 OS=Homo sapiens OX=9606 GN=ABI1 PE=1 SV=4	0.89	2	2		1108.7	234.49	236.8	600.41	854.92	540.36
Q8WWY3	PRP31_HUMAN	U4/U6 small nuclear ribonucleoprotein Prp31 OS=Homo sapiens OX=9606 GN=PRPF31 PE=1 SV=2	2.14	2	2	Oxidation (M)	349.57	289.87	0	294.84	583.28	264.29
P56134	ATPK_HUMAN	ATP synthase subunit f mitochondrial OS=Homo sapiens OX=9606 GN=ATP5MF PE=1 SV=3	4.34	2	2	Oxidation (M)	2258.7	5205.8	5351.7	8779.4	8565.1	4365.5
Q9Y3E5	PTH2_HUMAN	Peptidyl-tRNA hydrolase 2 mitochondrial OS=Homo sapiens OX=9606 GN=PTRH2 PE=1 SV=1	8.46	2	2		0	212.85	70.229	837.6	453.09	0
Q9Y4K1	CRBG1_HUMAN	Beta/gamma crystallin domain-containing protein 1 OS=Homo sapiens OX=9606 GN=CRYBG1 PE=1 SV=3	15.51	2	2		0	0	0	188.25	448.4	0
Q96D15	RCN3_HUMAN	Reticulocalbin-3 OS=Homo sapiens OX=9606 GN=RCN3 PE=1 SV=1	1.09	2	2		315.24	281.99	452.42	381.86	754.22	249.72
Q9Y3B8	ORN_HUMAN	Oligoribonuclease mitochondrial OS=Homo sapiens OX=9606 GN=REXO2 PE=1 SV=3	1.23	2	2		1592.4	643.38	191.63	960.2	1030.4	1341.8
Q99426	TBCB_HUMAN	Tubulin-folding cofactor B OS=Homo sapiens OX=9606 GN=TBCB PE=1 SV=2	3.17	2	2		2192.2	364.35	203.13	1922.2	2155.3	1822.6
Q15631	TSN_HUMAN	Translin OS=Homo sapiens OX=9606 GN=TSN PE=1 SV=1	0.58	2	2		718.32	721.41	3502	1548.3	2563.6	1589.9
P55196	AFAD_HUMAN	Afadin OS=Homo sapiens OX=9606 GN=AFDN PE=1 SV=3	3.93	2	2		0	373.53	154.95	286.52	927.13	0
Q13151	ROA0_HUMAN	Heterogeneous nuclear ribonucleoprotein A0 OS=Homo sapiens OX=9606 GN=HNRNPA0 PE=1 SV=1	2.04	2	2		628.5	1190.9	778.91	1506.3	1894.3	752.88
Q10713	MPPA_HUMAN	Mitochondrial-processing peptidase subunit alpha OS=Homo sapiens OX=9606 GN=PMPCA PE=1 SV=2	2.71	2	2	Oxidation (M)	611.82	533.03	226.38	832.63	1343	311.46
Q9UEU0	VTI1B_HUMAN	Vesicle transport through interaction with t-SNAREs homolog 1B OS=Homo sapiens OX=9606 GN=VTI1B PE=1 SV=3	5.03	2	2	Oxidation (M)	162.87	1136.3	384.33	1859.6	1826	552.35
O75695	XRP2_HUMAN	Protein XRP2 OS=Homo sapiens OX=9606 GN=RP2 PE=1 SV=4	1.81	2	2	Oxidation (M)	3550.9	388.67	50.971	1587.8	1439.3	3264.9
P31949	S10AB_HUMAN	Protein S100-A11 OS=Homo sapiens OX=9606 GN=S100A11 PE=1 SV=2	2.48	2	2	Oxidation (M)	1105.7	1565.4	666.12	2204.3	2433.1	1166.1
P41240	CSK_HUMAN	Tyrosine-protein kinase CSK OS=Homo sapiens OX=9606 GN=CSK PE=1 SV=1	3.25	2	2	Oxidation (M)	983.18	1024.3	1217.5	1411.3	3382.5	1563.8
Q8TD16	BICD2_HUMAN	Protein bicaudal D homolog 2 OS=Homo sapiens OX=9606 GN=BICD2 PE=1 SV=1	5.42	2	2		132.83	202.8	221.57	931.14	232.99	492.26
P55268	LAMB2_HUMAN	Laminin subunit beta-2 OS=Homo sapiens OX=9606 GN=LAMB2 PE=1 SV=2	1.02	2	2		514.62	1229.6	976.17	1132.1	1365.6	930.11
Q8IXB1	DJC10_HUMAN	DnaJ homolog subfamily C member 10 OS=Homo sapiens OX=9606 GN=DNAJC10 PE=1 SV=2	2.34	2	2		422.14	1440	656.95	1403.9	1648.2	1009.8
O95834	EMAL2_HUMAN	Echinoderm microtubule-associated protein-like 2 OS=Homo sapiens OX=9606 GN=EML2 PE=1 SV=1	10.91	2	2	Oxidation (M)	753.02	689.01	114.5	2646.8	3412.5	1359.7
P06858	LIPL_HUMAN	Lipoprotein lipase OS=Homo sapiens OX=9606 GN=LPL PE=1 SV=1	1.42	2	2		236	2285.7	614.24	1642.6	560.11	0
O60762	DPM1_HUMAN	Dolichol-phosphate mannosyltransferase subunit 1 OS=Homo sapiens OX=9606 GN=DPM1 PE=1 SV=1	6.3	2	2		171.88	844.44	778.27	2167.5	1939.3	866.34
Q9HB90	RRAGC_HUMAN	Ras-related GTP-binding protein C OS=Homo sapiens OX=9606 GN=RRAGC PE=1 SV=1	3.66	2	2	Oxidation (M)	563.76	1866.7	250.59	2880.4	2167.4	466.35
P01008	ANT3_HUMAN	Antithrombin-III OS=Homo sapiens OX=9606 GN=SERPINC1 PE=1 SV=1	2.9	2	2		2478.6	1491	1591.9	4407.5	3096.9	2598.8
Q7Z2Z2	EFL1_HUMAN	Elongation factor-like GTPase 1 OS=Homo sapiens OX=9606 GN=EFL1 PE=1 SV=2	1.64	2	2	Oxidation (M)	150.9	1034.6	380.24	922.75	1044	326.83
P98160	PGBM_HUMAN	Basement membrane-specific heparan sulfate proteoglycan core protein OS=Homo sapiens OX=9606 GN=HSPG2 PE=1 SV=4	4.68	2	2		455.59	519.38	199.61	732.42	1467	601.01
O00170	AIP_HUMAN	AH receptor-interacting protein OS=Homo sapiens OX=9606 GN=AIP PE=1 SV=2	0.4	2	2	Oxidation (M)	1315.3	1296.5	1734.6	736.33	1968.9	1095
Q01105	SET_HUMAN	Protein SET OS=Homo sapiens OX=9606 GN=SET PE=1 SV=3	0.01	2	2		1315.9	2056.1	1602	2088.9	2005.9	888.15
P62266	RS23_HUMAN	40S ribosomal protein S23 OS=Homo sapiens OX=9606 GN=RPS23 PE=1 SV=3	3.59	2	2		0	1286.3	1073	1298	2666.1	978.66
O75367	H2AY_HUMAN	Core histone macro-H2A.1 OS=Homo sapiens OX=9606 GN=MACROH2A1 PE=1 SV=4	5.57	2	2		0	2146	921.8	3101.9	3501.2	1159.4
Q9Y2Z0	SGT1_HUMAN	Protein SGT1 homolog OS=Homo sapiens OX=9606 GN=SUGT1 PE=1 SV=3	10.41	2	2		251.02	162.23	408.82	1189.2	2118.6	334.41
Q96KG9	SCYL1_HUMAN	N-terminal kinase-like protein OS=Homo sapiens OX=9606 GN=SCYL1 PE=1 SV=1	5.42	2	2		0	1000.5	252.68	1283.5	1859.7	31.525
Q5D862	FILA2_HUMAN	Filaggrin-2 OS=Homo sapiens OX=9606 GN=FLG2 PE=1 SV=1	2.87	2	2		1845.1	371.99	430.7	1389.8	2408.7	1116.6
P53985	MOT1_HUMAN	Monocarboxylate transporter 1 OS=Homo sapiens OX=9606 GN=SLC16A1 PE=1 SV=3	12.52	2	2		7509.6	1060	1015	40114	8218.7	4210.5
Q5TDH0	DDI2_HUMAN	Protein DDI1 homolog 2 OS=Homo sapiens OX=9606 GN=DDI2 PE=1 SV=1	4.14	2	2		604.29	1161.4	640.19	2118.8	2662.8	509.01
Q4KMQ2	ANO6_HUMAN	Anoctamin-6 OS=Homo sapiens OX=9606 GN=ANO6 PE=1 SV=2	9.57	2	2	Oxidation (M)	0	653.41	0	1370.9	1477.1	82.347
Q9UKK3	PARP4_HUMAN	Protein mono-ADP-ribosyltransferase PARP4 OS=Homo sapiens OX=9606 GN=PARP4 PE=1 SV=3	6	2	2		0	690.05	397.04	1329.8	1768.9	178.47
P12694	ODBA_HUMAN	2-oxoisovalerate dehydrogenase subunit alpha mitochondrial OS=Homo sapiens OX=9606 GN=BCKDHA PE=1 SV=2	5.09	2	2	Oxidation (M)	669.8	2610.5	423.65	2359	3999.2	980.68
Q99700	ATX2_HUMAN	Ataxin-2 OS=Homo sapiens OX=9606 GN=ATXN2 PE=1 SV=2	11.18	2	2	Oxidation (M)	794.11	233.61	261.16	1949	3551.3	654.19
Q9Y2Z4	SYYM_HUMAN	Tyrosine--tRNA ligase mitochondrial OS=Homo sapiens OX=9606 GN=YARS2 PE=1 SV=2	21.4	2	2		0	595.71	86.835	1731.6	2291.3	224.02
Q06136	KDSR_HUMAN	3-ketodihydrosphingosine reductase OS=Homo sapiens OX=9606 GN=KDSR PE=1 SV=1	6.39	2	2	Oxidation (M)	297.11	541.8	956.68	1951	1535.5	1627.8
Q6RW13	ATRAP_HUMAN	Type-1 angiotensin II receptor-associated protein OS=Homo sapiens OX=9606 GN=AGTRAP PE=1 SV=1	5.42	2	2		582.36	1204.5	1074.9	3574.3	4666.9	1289.3
Q6ZSR9	YJ005_HUMAN	Uncharacterized protein FLJ45252 OS=Homo sapiens OX=9606 PE=2 SV=2	2.23	2	2	Oxidation (M)	787.97	923.42	139.78	1256	1331.7	595.08
P33316	DUT_HUMAN	Deoxyuridine 5'-triphosphate nucleotidohydrolase mitochondrial OS=Homo sapiens OX=9606 GN=DUT PE=1 SV=4	1.71	2	2		779.81	1217.6	850.03	1624	2266.1	279.4
Q8NEV1	CSK23_HUMAN	Casein kinase II subunit alpha 3 OS=Homo sapiens OX=9606 GN=CSNK2A3 PE=1 SV=2	3.44	2	2		160.24	628.19	368.07	970.59	1282	0
Q9NUQ8	ABCF3_HUMAN	ATP-binding cassette sub-family F member 3 OS=Homo sapiens OX=9606 GN=ABCF3 PE=1 SV=2	2.34	2	2		535.97	827.5	187.5	463.15	2144.7	0
P30520	PURA2_HUMAN	Adenylosuccinate synthetase isozyme 2 OS=Homo sapiens OX=9606 GN=ADSS2 PE=1 SV=3	1.97	2	2		1763.7	1164.2	930.67	1906.8	2160	1739.1
Q96JQ2	CLMN_HUMAN	Calmin OS=Homo sapiens OX=9606 GN=CLMN PE=1 SV=1	4.99	2	2	Oxidation (M)	305.29	88.888	193.42	592.67	868.3	36.429
Q15785	TOM34_HUMAN	Mitochondrial import receptor subunit TOM34 OS=Homo sapiens OX=9606 GN=TOMM34 PE=1 SV=2	6.02	2	2		0	361.11	0	159.9	887.12	219.96
O00267	SPT5H_HUMAN	Transcription elongation factor SPT5 OS=Homo sapiens OX=9606 GN=SUPT5H PE=1 SV=1	4.41	2	2	Oxidation (M)	120.84	326.84	130.2	378.11	814.18	191.46
O15305	PMM2_HUMAN	Phosphomannomutase 2 OS=Homo sapiens OX=9606 GN=PMM2 PE=1 SV=1	0.79	2	2	Oxidation (M)	2364.7	1924	832.25	2364.4	2243.5	1576.2
Q15404	RSU1_HUMAN	Ras suppressor protein 1 OS=Homo sapiens OX=9606 GN=RSU1 PE=1 SV=3	3.82	2	2		595.66	3944.5	1924.5	6860.8	4528.1	1608.6
P53680	AP2S1_HUMAN	AP-2 complex subunit sigma OS=Homo sapiens OX=9606 GN=AP2S1 PE=1 SV=2	5.22	2	2	Oxidation (M)	352.48	360.28	291.25	1307.7	1054.7	340.65
Q9BZK3	NACP4_HUMAN	Putative nascent polypeptide-associated complex subunit alpha-like protein OS=Homo sapiens OX=9606 GN=NACA4P PE=5 SV=1	4.62	2	1		104.2	91.226	79.965	40.168	0	31.125
Q70UQ0	IKIP_HUMAN	Inhibitor of nuclear factor kappa-B kinase-interacting protein OS=Homo sapiens OX=9606 GN=IKBIP PE=1 SV=1	8.02	2	2		6281.9	131.61	539.26	6483	6791.4	5509.3
O75907	DGAT1_HUMAN	Diacylglycerol O-acyltransferase 1 OS=Homo sapiens OX=9606 GN=DGAT1 PE=1 SV=2	1.15	2	2		1858.5	382.99	222.2	1095.9	1334	991.75
P51398	RT29_HUMAN	28S ribosomal protein S29 mitochondrial OS=Homo sapiens OX=9606 GN=DAP3 PE=1 SV=1	4.09	2	2		310.55	530.62	101.51	826.55	813.67	414.31
O00767	ACOD_HUMAN	Acyl-CoA desaturase OS=Homo sapiens OX=9606 GN=SCD PE=1 SV=2	8.48	2	2		2358.8	12664	3204.4	2728.7	3605.7	224.09
Q96KP1	EXOC2_HUMAN	Exocyst complex component 2 OS=Homo sapiens OX=9606 GN=EXOC2 PE=1 SV=1	8.74	2	2		59.748	731.7	862.1	2294.5	2680.2	881.68
Q8TC12	RDH11_HUMAN	Retinol dehydrogenase 11 OS=Homo sapiens OX=9606 GN=RDH11 PE=1 SV=2	3.91	2	2		1353.5	420.46	444.16	944.06	2243	1601.6
O15400	STX7_HUMAN	Syntaxin-7 OS=Homo sapiens OX=9606 GN=STX7 PE=1 SV=4	7.04	2	2		2624.5	690.93	416.12	4634.9	3393.8	2415.1
O95248	MTMR5_HUMAN	Myotubularin-related protein 5 OS=Homo sapiens OX=9606 GN=SBF1 PE=1 SV=4	4.21	2	2	Oxidation (M)	0	205.9	121.81	169.19	544.05	83.049
Q9Y3B3	TMED7_HUMAN	Transmembrane emp24 domain-containing protein 7 OS=Homo sapiens OX=9606 GN=TMED7 PE=1 SV=2	6.34	2	2		2454.6	822.54	773.96	4168	4276.6	2423.9
Q15067	ACOX1_HUMAN	Peroxisomal acyl-coenzyme A oxidase 1 OS=Homo sapiens OX=9606 GN=ACOX1 PE=1 SV=3	6.63	2	2	Oxidation (M)	130.5	912.72	0	1097.7	1715.1	610.46
O95168	NDUB4_HUMAN	NADH dehydrogenase [ubiquinone] 1 beta subcomplex subunit 4 OS=Homo sapiens OX=9606 GN=NDUFB4 PE=1 SV=3	1.84	2	2		3295	1616.5	2315.5	2097.8	3290.7	4925
Q9NTJ5	SAC1_HUMAN	Phosphatidylinositide phosphatase SAC1 OS=Homo sapiens OX=9606 GN=SACM1L PE=1 SV=2	12.9	2	2	Oxidation (M)	1085.2	2849.2	895.67	7661.5	11120	3448.2
P50453	SPB9_HUMAN	Serpin B9 OS=Homo sapiens OX=9606 GN=SERPINB9 PE=1 SV=1	3.01	2	2		1281.2	767.37	618.69	1628.6	1627.7	1400.3
P52294	IMA5_HUMAN	Importin subunit alpha-5 OS=Homo sapiens OX=9606 GN=KPNA1 PE=1 SV=3	7.16	2	2		212.96	553.1	84.225	1559.5	1515.3	352.8
Q6PIU2	NCEH1_HUMAN	Neutral cholesterol ester hydrolase 1 OS=Homo sapiens OX=9606 GN=NCEH1 PE=1 SV=3	14.01	2	2		236.58	198.32	206.58	1452	1597	926.75
Q6XQN6	PNCB_HUMAN	Nicotinate phosphoribosyltransferase OS=Homo sapiens OX=9606 GN=NAPRT PE=1 SV=2	3.81	2	2	Oxidation (M)	205.38	889.07	465.76	1539.7	1303.4	477.84
P01111	RASN_HUMAN	GTPase NRas OS=Homo sapiens OX=9606 GN=NRAS PE=1 SV=1	2.69	2	2		1541.3	2131.3	1433.2	2955.5	3646.6	1835.4
P81605	DCD_HUMAN	Dermcidin OS=Homo sapiens OX=9606 GN=DCD PE=1 SV=2	1.3	2	2		2828.8	666.89	1954.9	1446.9	2623.9	3078.5
Q9UI09	NDUAC_HUMAN	NADH dehydrogenase [ubiquinone] 1 alpha subcomplex subunit 12 OS=Homo sapiens OX=9606 GN=NDUFA12 PE=1 SV=1	0.18	2	2	Oxidation (M)	375.52	441.73	615.21	371.02	970.78	190.95
P35555	FBN1_HUMAN	Fibrillin-1 OS=Homo sapiens OX=9606 GN=FBN1 PE=1 SV=4	5.6	2	2	Carbamidomethylation	1023.9	57.485	65.369	253.56	1900.3	853.41
Q9Y3T9	NOC2L_HUMAN	Nucleolar complex protein 2 homolog OS=Homo sapiens OX=9606 GN=NOC2L PE=1 SV=4	3.95	2	2		191.02	375.28	292.34	421.79	1022.4	550.67
O14929	HAT1_HUMAN	Histone acetyltransferase type B catalytic subunit OS=Homo sapiens OX=9606 GN=HAT1 PE=1 SV=1	4.17	2	2	Oxidation (M)	72.831	498.17	74.317	343.97	809.74	285.23
O60502	OGA_HUMAN	Protein O-GlcNAcase OS=Homo sapiens OX=9606 GN=OGA PE=1 SV=2	0.35	2	2	Oxidation (M)	171.93	1381.2	269.66	429.45	993.29	235.58
Q96JJ3	ELMO2_HUMAN	Engulfment and cell motility protein 2 OS=Homo sapiens OX=9606 GN=ELMO2 PE=1 SV=2	1.05	2	2		785.07	651.56	164.99	841.79	652.89	616.35
O75663	TIPRL_HUMAN	TIP41-like protein OS=Homo sapiens OX=9606 GN=TIPRL PE=1 SV=2	16.57	2	2		0	34.563	84.125	1009.5	1147.8	0
P12429	ANXA3_HUMAN	Annexin A3 OS=Homo sapiens OX=9606 GN=ANXA3 PE=1 SV=3	6.75	2	2		414.48	589.53	123.25	1032.5	2389.4	419.31
Q9H0R4	HDHD2_HUMAN	Haloacid dehalogenase-like hydrolase domain-containing protein 2 OS=Homo sapiens OX=9606 GN=HDHD2 PE=1 SV=1	0.1	2	2		410.36	802.79	202.21	574.93	471.5	367.76
Q9UBG0	MRC2_HUMAN	C-type mannose receptor 2 OS=Homo sapiens OX=9606 GN=MRC2 PE=1 SV=2	5.46	2	2		255.01	725.12	955.77	1741.4	2415.7	1054.5
Q6UW68	TM205_HUMAN	Transmembrane protein 205 OS=Homo sapiens OX=9606 GN=TMEM205 PE=1 SV=1	5.23	2	2	Oxidation (M)	1749.5	1435.3	1949	3536.6	5561.1	2460
Q8IUD2	RB6I2_HUMAN	ELKS/Rab6-interacting/CAST family member 1 OS=Homo sapiens OX=9606 GN=ERC1 PE=1 SV=1	1.17	2	2		742.35	1050.8	729.64	547.08	784.35	554.56
Q5HYK7	SH319_HUMAN	SH3 domain-containing protein 19 OS=Homo sapiens OX=9606 GN=SH3D19 PE=1 SV=2	1.02	2	2	Oxidation (M)	496.85	590.36	569.41	644.63	101.46	563.16
O43264	ZW10_HUMAN	Centromere/kinetochore protein zw10 homolog OS=Homo sapiens OX=9606 GN=ZW10 PE=1 SV=3	7.42	2	2	Oxidation (M)	476.4	761.35	213.64	2343.6	883.87	1493.1
Q13136	LIPA1_HUMAN	Liprin-alpha-1 OS=Homo sapiens OX=9606 GN=PPFIA1 PE=1 SV=1	0.85	2	2	Oxidation (M)	568.81	1049.2	317.49	232.68	684.67	647.92
Q8IYM9	TRI22_HUMAN	E3 ubiquitin-protein ligase TRIM22 OS=Homo sapiens OX=9606 GN=TRIM22 PE=1 SV=1	3.35	2	2		193.46	254.37	274.93	555.1	450.17	583.68
Q9H0A0	NAT10_HUMAN	RNA cytidine acetyltransferase OS=Homo sapiens OX=9606 GN=NAT10 PE=1 SV=2	5.19	2	2	Oxidation (M)	126.1	68.535	67.754	222.73	512.5	95.232
P04003	C4BPA_HUMAN	C4b-binding protein alpha chain OS=Homo sapiens OX=9606 GN=C4BPA PE=1 SV=2	3.42	2	2	Oxidation (M)	728.12	4016.7	0	668.17	831.23	885.32
Q9Y315	DEOC_HUMAN	Deoxyribose-phosphate aldolase OS=Homo sapiens OX=9606 GN=DERA PE=1 SV=2	3.89	2	2		963.33	1079	765.11	1972.9	2601.5	1037.1
Q9HBR0	S38AA_HUMAN	Putative sodium-coupled neutral amino acid transporter 10 OS=Homo sapiens OX=9606 GN=SLC38A10 PE=1 SV=2	3.48	2	2		893.02	358.9	103.28	1887.3	455.1	938.38
Q16527	CSRP2_HUMAN	Cysteine and glycine-rich protein 2 OS=Homo sapiens OX=9606 GN=CSRP2 PE=1 SV=3	12.65	2	2	Oxidation (M)	192.29	99.611	183.68	995.86	1032	633.59
Q15382	RHEB_HUMAN	GTP-binding protein Rheb OS=Homo sapiens OX=9606 GN=RHEB PE=1 SV=1	2.36	2	2		2904.1	932.24	1041.5	3099	2657.8	2102
P61587	RND3_HUMAN	Rho-related GTP-binding protein RhoE OS=Homo sapiens OX=9606 GN=RND3 PE=1 SV=1	18.78	2	2	Oxidation (M)	907.21	173.37	0	2828.1	2939.4	1058.7
P37108	SRP14_HUMAN	Signal recognition particle 14 kDa protein OS=Homo sapiens OX=9606 GN=SRP14 PE=1 SV=2	0.02	2	2		1389.3	3258.8	3743	2822	4076.2	1543.8
O94760	DDAH1_HUMAN	N(G) N(G)-dimethylarginine dimethylaminohydrolase 1 OS=Homo sapiens OX=9606 GN=DDAH1 PE=1 SV=3	6.54	2	2	Oxidation (M)	946.67	56.177	0	1573.9	1167	800.69
P78406	RAE1L_HUMAN	mRNA export factor OS=Homo sapiens OX=9606 GN=RAE1 PE=1 SV=1	3.15	2	2	Oxidation (M)	1270	1027.9	558.03	1389.1	2303	1718.6
Q96KR1	ZFR_HUMAN	Zinc finger RNA-binding protein OS=Homo sapiens OX=9606 GN=ZFR PE=1 SV=2	2.9	2	2		135.98	205.32	92.131	35.696	484.36	432.79
O15118	NPC1_HUMAN	NPC intracellular cholesterol transporter 1 OS=Homo sapiens OX=9606 GN=NPC1 PE=1 SV=2	0.67	2	2		2099.7	1130.4	1109.9	1559.6	1442.9	657.62
Q9UJ70	NAGK_HUMAN	N-acetyl-D-glucosamine kinase OS=Homo sapiens OX=9606 GN=NAGK PE=1 SV=4	1.13	2	2		2250.6	604.38	1736.7	1484.4	2548.6	1884.9
P04080	CYTB_HUMAN	Cystatin-B OS=Homo sapiens OX=9606 GN=CSTB PE=1 SV=2	7.31	2	2		478.42	245.44	38.659	790.01	1295	766.75
O15511	ARPC5_HUMAN	Actin-related protein 2/3 complex subunit 5 OS=Homo sapiens OX=9606 GN=ARPC5 PE=1 SV=3	1.33	2	2	Oxidation (M)	4333.4	3090.9	3668	3511.8	472.34	4324.4
Q96AQ6	PBIP1_HUMAN	Pre-B-cell leukemia transcription factor-interacting protein 1 OS=Homo sapiens OX=9606 GN=PBXIP1 PE=1 SV=1	6.25	2	2		140.53	106.73	146.81	572.82	764.67	87.282
Q9BZF1	OSBL8_HUMAN	Oxysterol-binding protein-related protein 8 OS=Homo sapiens OX=9606 GN=OSBPL8 PE=1 SV=3	3.05	2	2		0	885.3	538.38	836.61	1722.5	91.376
Q9H299	SH3L3_HUMAN	SH3 domain-binding glutamic acid-rich-like protein 3 OS=Homo sapiens OX=9606 GN=SH3BGRL3 PE=1 SV=1	2.94	2	2	Oxidation (M)	1215.7	933.5	103.18	1364.6	2220	818.66
Q53EP0	FND3B_HUMAN	Fibronectin type III domain-containing protein 3B OS=Homo sapiens OX=9606 GN=FNDC3B PE=1 SV=2	6.75	2	2	Oxidation (M)	202.9	192.85	121.67	510.56	907.86	300.05
O75150	BRE1B_HUMAN	E3 ubiquitin-protein ligase BRE1B OS=Homo sapiens OX=9606 GN=RNF40 PE=1 SV=5	3.71	2	1		0	35.455	37.106	0	143.41	83.849
P31947	1433S_HUMAN	14-3-3 protein sigma OS=Homo sapiens OX=9606 GN=SFN PE=1 SV=1	8.45	2	1	Oxidation (M)	820.94	286.77	649.52	0	0	0
Q8WU90	ZC3HF_HUMAN	Zinc finger CCCH domain-containing protein 15 OS=Homo sapiens OX=9606 GN=ZC3H15 PE=1 SV=1	1.12	2	2		267	791.84	655.59	452.45	1107.6	740.84
Q9Y394	DHRS7_HUMAN	Dehydrogenase/reductase SDR family member 7 OS=Homo sapiens OX=9606 GN=DHRS7 PE=1 SV=1	10.85	2	2		164.98	0	0	564.13	660.59	449.87
O15031	PLXB2_HUMAN	Plexin-B2 OS=Homo sapiens OX=9606 GN=PLXNB2 PE=1 SV=3	10.57	2	2	Oxidation (M)	372.66	210.69	41.248	1166.1	1631.1	177.83
Q93050	VPP1_HUMAN	V-type proton ATPase 116 kDa subunit a isoform 1 OS=Homo sapiens OX=9606 GN=ATP6V0A1 PE=1 SV=3	6.17	2	2	Oxidation (M)	121.89	289.8	60.356	493.48	919.6	255.11
P36405	ARL3_HUMAN	ADP-ribosylation factor-like protein 3 OS=Homo sapiens OX=9606 GN=ARL3 PE=1 SV=2	5.81	2	2		442.61	332.18	347.92	1247.7	1280.1	584.84
O75251	NDUS7_HUMAN	NADH dehydrogenase [ubiquinone] iron-sulfur protein 7 mitochondrial OS=Homo sapiens OX=9606 GN=NDUFS7 PE=1 SV=3	2.04	2	2	Oxidation (M)	460.62	1790.9	2858.9	2139.7	3883.3	1943.9
P42229	STA5A_HUMAN	Signal transducer and activator of transcription 5A OS=Homo sapiens OX=9606 GN=STAT5A PE=1 SV=1	5.8	2	2		0	473.27	197.73	943.83	898.3	81.301
Q9H8S9	MOB1A_HUMAN	MOB kinase activator 1A OS=Homo sapiens OX=9606 GN=MOB1A PE=1 SV=4	5.92	2	2		319.59	649.33	520.6	1481.6	2401.4	541.73
P48634	PRC2A_HUMAN	Protein PRRC2A OS=Homo sapiens OX=9606 GN=PRRC2A PE=1 SV=3	13.46	2	2	Oxidation (M)	0	114.97	0	526.01	1640.4	292.68
O75348	VATG1_HUMAN	V-type proton ATPase subunit G 1 OS=Homo sapiens OX=9606 GN=ATP6V1G1 PE=1 SV=3	0.61	2	2	Oxidation (M)	719.52	1124.7	1954.4	1927.6	1226.8	1213.6
O75462	CRLF1_HUMAN	Cytokine receptor-like factor 1 OS=Homo sapiens OX=9606 GN=CRLF1 PE=1 SV=1	0.37	2	2		834.69	563.18	1235.9	575.89	972.83	836.3
Q8N6T3	ARFG1_HUMAN	ADP-ribosylation factor GTPase-activating protein 1 OS=Homo sapiens OX=9606 GN=ARFGAP1 PE=1 SV=2	3.15	2	2		704.44	715.34	374.81	1563.2	1878.2	651.46
Q92643	GPI8_HUMAN	GPI-anchor transamidase OS=Homo sapiens OX=9606 GN=PIGK PE=1 SV=2	2.34	2	2	Oxidation (M)	0	784.49	1464.4	1583.5	1822.5	471.31
Q8TDY4	ASAP3_HUMAN	Arf-GAP with SH3 domain ANK repeat and PH domain-containing protein 3 OS=Homo sapiens OX=9606 GN=ASAP3 PE=1 SV=1	1.08	2	2	Oxidation (M)	331.86	889.32	231.6	527.92	1079.4	338.26
P35269	T2FA_HUMAN	General transcription factor IIF subunit 1 OS=Homo sapiens OX=9606 GN=GTF2F1 PE=1 SV=2	12.89	2	2	Oxidation (M)	0	0	0	613.6	519.37	143.91
Q13618	CUL3_HUMAN	Cullin-3 OS=Homo sapiens OX=9606 GN=CUL3 PE=1 SV=2	6.77	2	2		242.1	194.33	332.99	1389.3	873.18	402.82
Q9BPW8	NIPS1_HUMAN	Protein NipSnap homolog 1 OS=Homo sapiens OX=9606 GN=NIPSNAP1 PE=1 SV=1	2.92	2	2	Oxidation (M)	1300.2	145.47	251.28	1310	402.38	1325.2
Q13505	MTX1_HUMAN	Metaxin-1 OS=Homo sapiens OX=9606 GN=MTX1 PE=1 SV=3	3.87	2	2		134.8	323.88	280.71	767.3	917.62	297.51
P13164	IFM1_HUMAN	Interferon-induced transmembrane protein 1 OS=Homo sapiens OX=9606 GN=IFITM1 PE=1 SV=3	14.79	2	2	Oxidation (M)	262.27	53.858	0	2030.4	1244.2	1116.4
Q14155	ARHG7_HUMAN	Rho guanine nucleotide exchange factor 7 OS=Homo sapiens OX=9606 GN=ARHGEF7 PE=1 SV=2	2.89	2	1		90.684	265.8	169.68	593.1	732.93	0
Q9UN86	G3BP2_HUMAN	Ras GTPase-activating protein-binding protein 2 OS=Homo sapiens OX=9606 GN=G3BP2 PE=1 SV=2	15.17	2	2	Oxidation (M)	99.931	267.65	486.63	2319.9	3235	0
Q8IVM0	CCD50_HUMAN	Coiled-coil domain-containing protein 50 OS=Homo sapiens OX=9606 GN=CCDC50 PE=1 SV=1	1.3	2	2	Oxidation (M)	780.03	0	89.39	100.59	363.25	128.23
Q92575	UBXN4_HUMAN	UBX domain-containing protein 4 OS=Homo sapiens OX=9606 GN=UBXN4 PE=1 SV=2	4.02	2	2		302.34	931.73	1019.2	1269.8	3847.1	211.25
Q13523	PRP4B_HUMAN	Serine/threonine-protein kinase PRP4 homolog OS=Homo sapiens OX=9606 GN=PRPF4B PE=1 SV=3	0.57	2	2		4752.1	158.57	50.04	176.2	827.67	3459.1
Q9BZV1	UBXN6_HUMAN	UBX domain-containing protein 6 OS=Homo sapiens OX=9606 GN=UBXN6 PE=1 SV=1	4.26	2	2		0	370.62	0	361.7	477.34	0
Q9BXK5	B2L13_HUMAN	Bcl-2-like protein 13 OS=Homo sapiens OX=9606 GN=BCL2L13 PE=1 SV=1	8.61	2	2		123.55	217.36	242.81	843.99	1411.8	113.88
P12931	SRC_HUMAN	Proto-oncogene tyrosine-protein kinase Src OS=Homo sapiens OX=9606 GN=SRC PE=1 SV=3	4.49	2	2		301.06	224.06	662.9	220.82	2198.9	494.42
Q13404	UB2V1_HUMAN	Ubiquitin-conjugating enzyme E2 variant 1 OS=Homo sapiens OX=9606 GN=UBE2V1 PE=1 SV=2	1.68	2	2	Oxidation (M)	3928	4253	1393.6	6468.5	3339.2	3487.5
Q08554	DSC1_HUMAN	Desmocollin-1 OS=Homo sapiens OX=9606 GN=DSC1 PE=1 SV=2	7.92	2	2	Carbamidomethylation; Oxidation (M)	1275.9	45.584	0	169.61	2789.6	1522
P54727	RD23B_HUMAN	UV excision repair protein RAD23 homolog B OS=Homo sapiens OX=9606 GN=RAD23B PE=1 SV=1	2.97	2	2	Oxidation (M)	10487	2868.9	3382.4	7893	8206.4	12955
O00139	KIF2A_HUMAN	Kinesin-like protein KIF2A OS=Homo sapiens OX=9606 GN=KIF2A PE=1 SV=3	5.11	2	2	Oxidation (M)	78.976	916.17	38.787	950.19	1516.8	302.24
P19404	NDUV2_HUMAN	NADH dehydrogenase [ubiquinone] flavoprotein 2 mitochondrial OS=Homo sapiens OX=9606 GN=NDUFV2 PE=1 SV=2	4.68	2	2		382.49	1405.9	2250.9	3684.5	3264.9	1704.4
Q13555	KCC2G_HUMAN	Calcium/calmodulin-dependent protein kinase type II subunit gamma OS=Homo sapiens OX=9606 GN=CAMK2G PE=1 SV=4	1.46	2	1		83.787	186.55	50.502	154.07	386.68	0
O75844	FACE1_HUMAN	CAAX prenyl protease 1 homolog OS=Homo sapiens OX=9606 GN=ZMPSTE24 PE=1 SV=2	14.69	2	2	Oxidation (M)	0	286.14	63.453	1507.6	2922.9	190.31
P28161	GSTM2_HUMAN	Glutathione S-transferase Mu 2 OS=Homo sapiens OX=9606 GN=GSTM2 PE=1 SV=2	0.84	2	1		766.68	979.78	343.3	854.99	1389.2	608.91
Q5SW79	CE170_HUMAN	Centrosomal protein of 170 kDa OS=Homo sapiens OX=9606 GN=CEP170 PE=1 SV=1	12.85	2	2	Oxidation (M)	0	67.028	28.536	270.36	689.14	0
O15355	PPM1G_HUMAN	Protein phosphatase 1G OS=Homo sapiens OX=9606 GN=PPM1G PE=1 SV=1	0.65	2	2	Oxidation (M)	3083.9	3483.5	808.03	2306.9	2686.6	1353.5
P49770	EI2BB_HUMAN	Translation initiation factor eIF-2B subunit beta OS=Homo sapiens OX=9606 GN=EIF2B2 PE=1 SV=3	10	2	2	Oxidation (M)	0	113.22	229.33	664.96	893.94	171.25
P24928	RPB1_HUMAN	DNA-directed RNA polymerase II subunit RPB1 OS=Homo sapiens OX=9606 GN=POLR2A PE=1 SV=2	15.97	2	2		0	122.94	0	497.87	1256.8	71.091
Q13243	SRSF5_HUMAN	Serine/arginine-rich splicing factor 5 OS=Homo sapiens OX=9606 GN=SRSF5 PE=1 SV=1	2.36	2	1		501.79	326.48	662.5	1109.9	1320.5	808.38
Q9UBV2	SE1L1_HUMAN	Protein sel-1 homolog 1 OS=Homo sapiens OX=9606 GN=SEL1L PE=1 SV=3	0.3	2	2	Oxidation (M)	643	782.21	1545	1240.2	356.65	1724.7
O43747	AP1G1_HUMAN	AP-1 complex subunit gamma-1 OS=Homo sapiens OX=9606 GN=AP1G1 PE=1 SV=5	1.05	2	2	Oxidation (M)	703.36	703.89	510.6	775.25	636.93	1167.4
Q9BYI3	HYCCI_HUMAN	Hyccin OS=Homo sapiens OX=9606 GN=FAM126A PE=1 SV=2	8.5	2	2		0	494.58	0	724.01	1061.3	73.793
P61619	S61A1_HUMAN	Protein transport protein Sec61 subunit alpha isoform 1 OS=Homo sapiens OX=9606 GN=SEC61A1 PE=1 SV=2	2.95	2	2	Oxidation (M)	1001.9	955.69	0	1156.5	1544.3	934.7
Q9HD45	TM9S3_HUMAN	Transmembrane 9 superfamily member 3 OS=Homo sapiens OX=9606 GN=TM9SF3 PE=1 SV=2	0.6	2	2	Carbamidomethylation	126.69	2441.5	661.73	962.81	1491.5	302.38
Q9NUL5	SHFL_HUMAN	Shiftless antiviral inhibitor of ribosomal frameshifting protein OS=Homo sapiens OX=9606 GN=SHFL PE=1 SV=2	1.26	2	2		3146.8	2344.1	1820.6	1554.1	2811.3	1017.3
Q86TU7	SETD3_HUMAN	Actin-histidine N-methyltransferase OS=Homo sapiens OX=9606 GN=SETD3 PE=1 SV=1	1.6	2	2		388.9	432.38	187.91	507.93	850.04	126.21
Q9UN37	VPS4A_HUMAN	Vacuolar protein sorting-associated protein 4A OS=Homo sapiens OX=9606 GN=VPS4A PE=1 SV=1	4.02	2	1		0	73.811	94.868	249.39	0	315.82
Q9BYX4	IFIH1_HUMAN	Interferon-induced helicase C domain-containing protein 1 OS=Homo sapiens OX=9606 GN=IFIH1 PE=1 SV=3	2.96	2	2	Oxidation (M)	1258.5	976.62	173.24	1708	1285.4	1235.9
Q2NL82	TSR1_HUMAN	Pre-rRNA-processing protein TSR1 homolog OS=Homo sapiens OX=9606 GN=TSR1 PE=1 SV=1	3.47	2	2	Oxidation (M)	0	469.73	91.741	306.59	670.53	168.41
Q4G0F5	VP26B_HUMAN	Vacuolar protein sorting-associated protein 26B OS=Homo sapiens OX=9606 GN=VPS26B PE=1 SV=2	4.43	2	2	Oxidation (M)	933.04	352.7	716.36	1836	1354.2	1366.7
Q5SSJ5	HP1B3_HUMAN	Heterochromatin protein 1-binding protein 3 OS=Homo sapiens OX=9606 GN=HP1BP3 PE=1 SV=1	2.31	2	2		2159.9	3131.2	2336.5	4550.4	4736.4	3033.4
P25789	PSA4_HUMAN	Proteasome subunit alpha type-4 OS=Homo sapiens OX=9606 GN=PSMA4 PE=1 SV=1	0.87	2	2		5440.7	3106.6	3469.9	4727.8	4673.8	5073.7
Q9HB07	MYG1_HUMAN	UPF0160 protein MYG1 mitochondrial OS=Homo sapiens OX=9606 GN=C12orf10 PE=1 SV=2	5.18	2	2	Oxidation (M)	756.76	1809.7	3360.5	6537.2	3418.7	4355.2
Q08379	GOGA2_HUMAN	Golgin subfamily A member 2 OS=Homo sapiens OX=9606 GN=GOLGA2 PE=1 SV=3	1.03	2	2	Oxidation (M)	185.81	2309.1	431.42	712.25	1408.6	136.12
Q4LDE5	SVEP1_HUMAN	Sushi von Willebrand factor type A EGF and pentraxin domain-containing protein 1 OS=Homo sapiens OX=9606 GN=SVEP1 PE=1 SV=3	1.59	2	2	Carbamidomethylation	650.57	160.13	365.91	661.85	620.88	416.22
Q9NRW7	VPS45_HUMAN	Vacuolar protein sorting-associated protein 45 OS=Homo sapiens OX=9606 GN=VPS45 PE=1 SV=1	7.27	2	2		335.6	8284.5	435.02	428.74	751.29	778.17
Q00765	REEP5_HUMAN	Receptor expression-enhancing protein 5 OS=Homo sapiens OX=9606 GN=REEP5 PE=1 SV=3	2.45	2	2		2021	498.62	528.65	3046.1	3278.4	4381.3
Q8NC56	LEMD2_HUMAN	LEM domain-containing protein 2 OS=Homo sapiens OX=9606 GN=LEMD2 PE=1 SV=1	2.07	2	2	Oxidation (M)	373.59	638.04	1041.1	870.6	1738.5	702.49
P00751	CFAB_HUMAN	Complement factor B OS=Homo sapiens OX=9606 GN=CFB PE=1 SV=2	0.89	2	2	Carbamidomethylation	1455.7	1089.8	1525.6	1643	1448	2022.8
Q9H0J9	PAR12_HUMAN	Protein mono-ADP-ribosyltransferase PARP12 OS=Homo sapiens OX=9606 GN=PARP12 PE=1 SV=1	15.74	2	2	Oxidation (M)	0	433.9	215.49	1740.7	2560.2	784.41
P29536	LMOD1_HUMAN	Leiomodin-1 OS=Homo sapiens OX=9606 GN=LMOD1 PE=1 SV=3	3.56	2	2	Oxidation (M)	826.5	571.6	234.76	589.97	1883	860.94
P26440	IVD_HUMAN	Isovaleryl-CoA dehydrogenase mitochondrial OS=Homo sapiens OX=9606 GN=IVD PE=1 SV=2	2.94	2	2	Oxidation (M)	2976	219.59	1366.7	3465.1	3526	2847.3
P62318	SMD3_HUMAN	Small nuclear ribonucleoprotein Sm D3 OS=Homo sapiens OX=9606 GN=SNRPD3 PE=1 SV=1	5.61	2	2	Oxidation (M)	3010.7	3151.5	1721	5663.3	6023.6	4902.7
Q9Y6D5	BIG2_HUMAN	Brefeldin A-inhibited guanine nucleotide-exchange protein 2 OS=Homo sapiens OX=9606 GN=ARFGEF2 PE=1 SV=3	0.48	2	2	Oxidation (M)	0	435.56	67.918	184.7	295.72	104.87
O75947	ATP5H_HUMAN	ATP synthase subunit d mitochondrial OS=Homo sapiens OX=9606 GN=ATP5PD PE=1 SV=3	3.8	2	2	Oxidation (M)	1429.6	2212.6	354.04	3964.3	3295.2	1341.8
O75822	EIF3J_HUMAN	Eukaryotic translation initiation factor 3 subunit J OS=Homo sapiens OX=9606 GN=EIF3J PE=1 SV=2	1.58	2	2	Oxidation (M)	932.77	190.31	187.73	748.02	438.95	800.4
Q14160	SCRIB_HUMAN	Protein scribble homolog OS=Homo sapiens OX=9606 GN=SCRIB PE=1 SV=4	0.36	2	2		311.13	992.18	1272	958.31	1673.7	199.56
Q00653	NFKB2_HUMAN	Nuclear factor NF-kappa-B p100 subunit OS=Homo sapiens OX=9606 GN=NFKB2 PE=1 SV=4	16.51	2	2		308.29	227.16	294.67	2322.2	2211	1759.5
Q9BXW7	HDHD5_HUMAN	Haloacid dehalogenase-like hydrolase domain-containing 5 OS=Homo sapiens OX=9606 GN=HDHD5 PE=1 SV=1	2.83	2	2	Oxidation (M)	392.43	528.26	366.74	1102.6	666.52	544.45
O95210	STBD1_HUMAN	Starch-binding domain-containing protein 1 OS=Homo sapiens OX=9606 GN=STBD1 PE=1 SV=1	7.37	2	2	Oxidation (M)	486.24	63.521	162.91	665.15	1147.3	696.69
O60547	GMDS_HUMAN	GDP-mannose 4 6 dehydratase OS=Homo sapiens OX=9606 GN=GMDS PE=1 SV=1	0.25	2	2		492.77	396.82	200.18	213.2	799.29	0
P00747	PLMN_HUMAN	Plasminogen OS=Homo sapiens OX=9606 GN=PLG PE=1 SV=2	2.38	2	2	Carbamidomethylation; Oxidation (M)	1649.3	202.3	32.577	2887.2	239.13	141.57
Q96KC8	DNJC1_HUMAN	DnaJ homolog subfamily C member 1 OS=Homo sapiens OX=9606 GN=DNAJC1 PE=1 SV=1	4.58	2	2	Oxidation (M)	131.63	612.12	1352.3	1288.7	2425.6	1377.3
Q9H2M9	RBGPR_HUMAN	Rab3 GTPase-activating protein non-catalytic subunit OS=Homo sapiens OX=9606 GN=RAB3GAP2 PE=1 SV=1	15.81	2	2	Oxidation (M)	149.89	261.33	0	1045	1741.2	464.98
P25398	RS12_HUMAN	40S ribosomal protein S12 OS=Homo sapiens OX=9606 GN=RPS12 PE=1 SV=3	4.98	2	2	Carbamidomethylation	730	284.07	315.12	1114.3	1525.2	736.74
Q9NZL9	MAT2B_HUMAN	Methionine adenosyltransferase 2 subunit beta OS=Homo sapiens OX=9606 GN=MAT2B PE=1 SV=1	0.4	2	2		1003	1262.5	1189.2	1343.3	727.89	1898.7
Q8IVL6	P3H3_HUMAN	Prolyl 3-hydroxylase 3 OS=Homo sapiens OX=9606 GN=P3H3 PE=1 SV=1	8.05	2	2	Carbamidomethylation; Oxidation (M)	170.96	226.98	203.21	922.32	1415.4	271.31
Q9P2B4	CT2NL_HUMAN	CTTNBP2 N-terminal-like protein OS=Homo sapiens OX=9606 GN=CTTNBP2NL PE=1 SV=2	1.31	2	2	Oxidation (M)	282.49	286.02	60.995	412.43	314.74	124.18
Q9H6B4	CLMP_HUMAN	CXADR-like membrane protein OS=Homo sapiens OX=9606 GN=CLMP PE=1 SV=1	15.26	2	2	Oxidation (M)	0	97.296	0	784.43	1217.4	47.961
O75489	NDUS3_HUMAN	NADH dehydrogenase [ubiquinone] iron-sulfur protein 3 mitochondrial OS=Homo sapiens OX=9606 GN=NDUFS3 PE=1 SV=1	2.82	2	2		142.08	509.31	1018.3	1834.5	1113.2	162.45
Q9ULC3	RAB23_HUMAN	Ras-related protein Rab-23 OS=Homo sapiens OX=9606 GN=RAB23 PE=1 SV=1	3.29	2	2	Oxidation (M)	1591.2	1289.1	590.86	2302.9	2360.5	1555.5
Q68D91	MBLC2_HUMAN	Metallo-beta-lactamase domain-containing protein 2 OS=Homo sapiens OX=9606 GN=MBLAC2 PE=1 SV=3	14	2	2		0	0	0	316.77	544.36	210.68
O95816	BAG2_HUMAN	BAG family molecular chaperone regulator 2 OS=Homo sapiens OX=9606 GN=BAG2 PE=1 SV=1	1.59	2	2		1943.5	1731.4	421.65	2396.9	2258.4	1253.2
Q9BXW6	OSBL1_HUMAN	Oxysterol-binding protein-related protein 1 OS=Homo sapiens OX=9606 GN=OSBPL1A PE=1 SV=2	3.59	2	2		273.7	555.12	0	799.64	799.65	204.4
P13611	CSPG2_HUMAN	Versican core protein OS=Homo sapiens OX=9606 GN=VCAN PE=1 SV=3	4.83	2	2		1152.5	650.96	759.07	2357.1	1628.5	1958.7
O15372	EIF3H_HUMAN	Eukaryotic translation initiation factor 3 subunit H OS=Homo sapiens OX=9606 GN=EIF3H PE=1 SV=1	3.68	2	2	Oxidation (M)	2636.2	1337.8	912.34	311.8	62.887	2102.6
Q15392	DHC24_HUMAN	Delta(24)-sterol reductase OS=Homo sapiens OX=9606 GN=DHCR24 PE=1 SV=2	1.09	2	2		2051.5	1852.4	1705.7	2093.9	2469.6	3257.5
Q8NBX0	SCPDL_HUMAN	Saccharopine dehydrogenase-like oxidoreductase OS=Homo sapiens OX=9606 GN=SCCPDH PE=1 SV=1	6.05	2	2		1508.8	563.45	200.12	2191.2	2065.1	2402.7
P62330	ARF6_HUMAN	ADP-ribosylation factor 6 OS=Homo sapiens OX=9606 GN=ARF6 PE=1 SV=2	2.74	2	2		763.7	791.7	451.13	948.25	2248.2	630.65
P31151	S10A7_HUMAN	Protein S100-A7 OS=Homo sapiens OX=9606 GN=S100A7 PE=1 SV=4	25.78	2	2	Oxidation (M)	250.53	411.05	259.56	0	32062	70.117
Q6P1N0	C2D1A_HUMAN	Coiled-coil and C2 domain-containing protein 1A OS=Homo sapiens OX=9606 GN=CC2D1A PE=1 SV=1	13.58	2	2		0	0	0	119.36	330.9	0
P27144	KAD4_HUMAN	Adenylate kinase 4 mitochondrial OS=Homo sapiens OX=9606 GN=AK4 PE=1 SV=1	5.63	2	2	Oxidation (M)	2101.2	631.72	52.302	3143.4	1765.6	2459.3
P19174	PLCG1_HUMAN	1-phosphatidylinositol 4 5-bisphosphate phosphodiesterase gamma-1 OS=Homo sapiens OX=9606 GN=PLCG1 PE=1 SV=1	5.86	2	2	Oxidation (M)	254.09	220.63	160.32	684.76	648.97	468.13
Q7L2E3	DHX30_HUMAN	ATP-dependent RNA helicase DHX30 OS=Homo sapiens OX=9606 GN=DHX30 PE=1 SV=1	0.73	2	2		0	692.63	0	277.96	501.73	57.848
P08962	CD63_HUMAN	CD63 antigen OS=Homo sapiens OX=9606 GN=CD63 PE=1 SV=2	8.53	2	2	Oxidation (M)	377.64	74.56	59.466	920.53	1014.8	278.35
Q14392	LRC32_HUMAN	Transforming growth factor beta activator LRRC32 OS=Homo sapiens OX=9606 GN=LRRC32 PE=1 SV=1	8.58	2	2	Carbamidomethylation	220.32	473.97	815.76	2481.2	3486.7	668.53
P11172	UMPS_HUMAN	Uridine 5'-monophosphate synthase OS=Homo sapiens OX=9606 GN=UMPS PE=1 SV=1	1.58	2	2		870.84	622.97	476.87	636.8	1258.7	867.45
P42766	RL35_HUMAN	60S ribosomal protein L35 OS=Homo sapiens OX=9606 GN=RPL35 PE=1 SV=2	0.19	2	2		872.44	3761.5	226.61	1491.7	1283.7	1854.4
Q9UBT2	SAE2_HUMAN	SUMO-activating enzyme subunit 2 OS=Homo sapiens OX=9606 GN=UBA2 PE=1 SV=2	4.13	2	2		341.91	630.81	304.58	1352.1	1558.1	399.19
O60684	IMA7_HUMAN	Importin subunit alpha-7 OS=Homo sapiens OX=9606 GN=KPNA6 PE=1 SV=1	0.74	2	2	Oxidation (M)	826.8	995.93	341.04	1030.7	524.21	1031.1
Q12849	GRSF1_HUMAN	G-rich sequence factor 1 OS=Homo sapiens OX=9606 GN=GRSF1 PE=1 SV=3	4.14	2	2	Oxidation (M)	133.56	148.12	82.848	431.57	327.25	109.52
P84243	H33_HUMAN	Histone H3.3 OS=Homo sapiens OX=9606 GN=H3-3A PE=1 SV=2	22.74	2	2		5655.2	380.28	1523.8	20345	30343	15171
O94804	STK10_HUMAN	Serine/threonine-protein kinase 10 OS=Homo sapiens OX=9606 GN=STK10 PE=1 SV=1	5.57	2	2	Oxidation (M)	476.97	422.48	253.82	1510.5	1962.9	849.49
Q8N2K0	ABD12_HUMAN	Lysophosphatidylserine lipase ABHD12 OS=Homo sapiens OX=9606 GN=ABHD12 PE=1 SV=2	1.15	2	2		0	246.6	921.85	492.64	887.79	209.06
Q15056	IF4H_HUMAN	Eukaryotic translation initiation factor 4H OS=Homo sapiens OX=9606 GN=EIF4H PE=1 SV=5	1.31	2	2		1790.1	1545.8	896.77	2283.9	2309.1	930.14
Q99615	DNJC7_HUMAN	DnaJ homolog subfamily C member 7 OS=Homo sapiens OX=9606 GN=DNAJC7 PE=1 SV=2	4.3	2	2		798.3	373.53	892.76	2101.6	1629.6	917.94
P78356	PI42B_HUMAN	Phosphatidylinositol 5-phosphate 4-kinase type-2 beta OS=Homo sapiens OX=9606 GN=PIP4K2B PE=1 SV=1	1.21	2	1	Oxidation (M)	171.87	229.34	215.09	359.38	379.27	216.05
Q8TBA6	GOGA5_HUMAN	Golgin subfamily A member 5 OS=Homo sapiens OX=9606 GN=GOLGA5 PE=1 SV=3	2.18	2	2		992.42	282.05	1395	190.65	588.67	3832.6
P16298	PP2BB_HUMAN	Serine/threonine-protein phosphatase 2B catalytic subunit beta isoform OS=Homo sapiens OX=9606 GN=PPP3CB PE=1 SV=2	0.42	2	1		352.87	44.239	323.95	166.94	487.73	195.95
Q96JY6	PDLI2_HUMAN	PDZ and LIM domain protein 2 OS=Homo sapiens OX=9606 GN=PDLIM2 PE=1 SV=1	3.26	2	2		2068.8	838.09	1210.5	3758.9	3974.4	2198
Q86VM9	ZCH18_HUMAN	Zinc finger CCCH domain-containing protein 18 OS=Homo sapiens OX=9606 GN=ZC3H18 PE=1 SV=2	8.31	2	2		167.62	133.39	0	463.13	935.1	71.461
P46934	NEDD4_HUMAN	E3 ubiquitin-protein ligase NEDD4 OS=Homo sapiens OX=9606 GN=NEDD4 PE=1 SV=4	5.01	2	2		0	141.46	140.21	475.34	141.85	531.07
O43813	LANC1_HUMAN	Glutathione S-transferase LANCL1 OS=Homo sapiens OX=9606 GN=LANCL1 PE=1 SV=1	3.48	2	2		1049.7	537.4	268.94	1172.5	665.38	1825.8
Q9Y6M9	NDUB9_HUMAN	NADH dehydrogenase [ubiquinone] 1 beta subcomplex subunit 9 OS=Homo sapiens OX=9606 GN=NDUFB9 PE=1 SV=3	6.4	2	2		206.19	153.82	0	413.89	420.73	418.63
P46976	GLYG_HUMAN	Glycogenin-1 OS=Homo sapiens OX=9606 GN=GYG1 PE=1 SV=4	4.77	2	2	Oxidation (M)	1972	393.69	485.8	3069.6	2235	2527.2
Q92905	CSN5_HUMAN	COP9 signalosome complex subunit 5 OS=Homo sapiens OX=9606 GN=COPS5 PE=1 SV=4	9.72	2	2	Oxidation (M)	377.59	382.39	174.63	1242	2390.2	400.14
Q7Z3T8	ZFY16_HUMAN	Zinc finger FYVE domain-containing protein 16 OS=Homo sapiens OX=9606 GN=ZFYVE16 PE=1 SV=3	1.37	2	2	Oxidation (M)	103.33	1089	737.68	884.25	1580.1	344.75
Q9NX40	OCAD1_HUMAN	OCIA domain-containing protein 1 OS=Homo sapiens OX=9606 GN=OCIAD1 PE=1 SV=1	3.78	2	2		158.7	604.61	676.27	1166.3	1262	1550.6
Q9BY32	ITPA_HUMAN	Inosine triphosphate pyrophosphatase OS=Homo sapiens OX=9606 GN=ITPA PE=1 SV=2	3.03	2	2		814.09	1920.6	934.03	3007.7	3327.8	1204.6
Q13907	IDI1_HUMAN	Isopentenyl-diphosphate Delta-isomerase 1 OS=Homo sapiens OX=9606 GN=IDI1 PE=1 SV=2	0.59	2	2		396.39	1011.3	351.31	621.23	1116.3	295.05
P22830	HEMH_HUMAN	Ferrochelatase mitochondrial OS=Homo sapiens OX=9606 GN=FECH PE=1 SV=2	0.92	2	2	Oxidation (M)	488.76	805.41	896.24	719.15	1469.7	551.36
Q8WUA2	PPIL4_HUMAN	Peptidyl-prolyl cis-trans isomerase-like 4 OS=Homo sapiens OX=9606 GN=PPIL4 PE=1 SV=1	16.07	2	2		32.392	144.74	134.68	1213.1	2054.2	180.67
P05109	S10A8_HUMAN	Protein S100-A8 OS=Homo sapiens OX=9606 GN=S100A8 PE=1 SV=1	1.15	2	2	Carbamidomethylation	4292.2	1192.2	841.93	1030.4	2072.3	1761.4
O14776	TCRG1_HUMAN	Transcription elongation regulator 1 OS=Homo sapiens OX=9606 GN=TCERG1 PE=1 SV=2	5.73	2	2	Oxidation (M)	159.78	241.51	172.3	497.42	1107.9	148.54
Q9UG63	ABCF2_HUMAN	ATP-binding cassette sub-family F member 2 OS=Homo sapiens OX=9606 GN=ABCF2 PE=1 SV=2	4.06	2	2	Oxidation (M)	0	777.17	735.03	1155.9	2189.7	601.29
Q5H9R7	PP6R3_HUMAN	Serine/threonine-protein phosphatase 6 regulatory subunit 3 OS=Homo sapiens OX=9606 GN=PPP6R3 PE=1 SV=2	5.49	2	2		0	144.37	0	155.37	437.25	0
P18583	SON_HUMAN	Protein SON OS=Homo sapiens OX=9606 GN=SON PE=1 SV=4	0.75	2	2		5957.4	1816.9	5232.5	4260.6	5549.4	5229.7
Q9P015	RM15_HUMAN	39S ribosomal protein L15 mitochondrial OS=Homo sapiens OX=9606 GN=MRPL15 PE=1 SV=1	1.36	2	2		414.03	684.86	634.68	799.71	1353.4	237.39
Q9H3U7	SMOC2_HUMAN	SPARC-related modular calcium-binding protein 2 OS=Homo sapiens OX=9606 GN=SMOC2 PE=1 SV=2	0.34	2	2		944.48	523.66	411.68	714.91	956.21	412.56
Q9H3H3	CK068_HUMAN	UPF0696 protein C11orf68 OS=Homo sapiens OX=9606 GN=C11orf68 PE=1 SV=3	7.39	2	2		642.8	452.76	177.73	905.78	2399.6	853
Q92896	GSLG1_HUMAN	Golgi apparatus protein 1 OS=Homo sapiens OX=9606 GN=GLG1 PE=1 SV=2	1.08	2	2	Oxidation (M)	690.21	1693.3	1617.2	898.64	1100.9	1058.1
Q96EY1	DNJA3_HUMAN	DnaJ homolog subfamily A member 3 mitochondrial OS=Homo sapiens OX=9606 GN=DNAJA3 PE=1 SV=2	1.62	2	2		509.39	687.48	283.62	495.62	1356.3	277.46
Q99707	METH_HUMAN	Methionine synthase OS=Homo sapiens OX=9606 GN=MTR PE=1 SV=2	6.42	2	2	Oxidation (M)	0	398.57	0	629.71	546.33	0
Q00534	CDK6_HUMAN	Cyclin-dependent kinase 6 OS=Homo sapiens OX=9606 GN=CDK6 PE=1 SV=1	2.12	2	2	Oxidation (M)	325.94	165.41	53.872	424.41	414.14	70.847
O00330	ODPX_HUMAN	Pyruvate dehydrogenase protein X component mitochondrial OS=Homo sapiens OX=9606 GN=PDHX PE=1 SV=3	4.76	2	2	Oxidation (M)	1349.7	2150.1	941.89	4238.3	4340.9	1498.6
Q9H488	OFUT1_HUMAN	GDP-fucose protein O-fucosyltransferase 1 OS=Homo sapiens OX=9606 GN=POFUT1 PE=1 SV=1	1.17	2	2	Carbamidomethylation; Oxidation (M)	924.88	698.25	124.58	666.93	785.81	841.47
Q9H7Z7	PGES2_HUMAN	Prostaglandin E synthase 2 OS=Homo sapiens OX=9606 GN=PTGES2 PE=1 SV=1	5.34	2	2	Oxidation (M)	187.41	491.78	413.72	1610.4	1045.3	234.74
Q9UPT6	JIP3_HUMAN	C-Jun-amino-terminal kinase-interacting protein 3 OS=Homo sapiens OX=9606 GN=MAPK8IP3 PE=1 SV=3	8.46	2	1		0	0	0	502.2	1061.7	117.88
O15533	TPSN_HUMAN	Tapasin OS=Homo sapiens OX=9606 GN=TAPBP PE=1 SV=1	4.36	2	2	Carbamidomethylation	0	104.37	71.375	248.72	188.72	29.226
Q53H12	AGK_HUMAN	Acylglycerol kinase mitochondrial OS=Homo sapiens OX=9606 GN=AGK PE=1 SV=2	0.45	2	2	Oxidation (M)	0	204.7	874.92	432.08	785.97	28.492
Q96SU4	OSBL9_HUMAN	Oxysterol-binding protein-related protein 9 OS=Homo sapiens OX=9606 GN=OSBPL9 PE=1 SV=2	7.97	2	2		111.91	109.39	208.83	870.99	888.44	225.99
Q9Y6E2	BZW2_HUMAN	Basic leucine zipper and W2 domain-containing protein 2 OS=Homo sapiens OX=9606 GN=BZW2 PE=1 SV=1	3.14	2	2		365	1028.6	426.84	1188.4	1388.1	752.87
Q16513	PKN2_HUMAN	Serine/threonine-protein kinase N2 OS=Homo sapiens OX=9606 GN=PKN2 PE=1 SV=1	4.53	2	2		791.17	361.15	218.86	819.25	1072	1299.6
P01876	IGHA1_HUMAN	Immunoglobulin heavy constant alpha 1 OS=Homo sapiens OX=9606 GN=IGHA1 PE=1 SV=2	2.08	2	2		690.67	1226.9	829.4	1244.6	1905.7	1069.8
Q96T51	RUFY1_HUMAN	RUN and FYVE domain-containing protein 1 OS=Homo sapiens OX=9606 GN=RUFY1 PE=1 SV=2	1.22	2	2	Carbamidomethylation	484.71	337.61	1453.6	600.85	836.87	1639.3
O43681	GET3_HUMAN	ATPase GET3 OS=Homo sapiens OX=9606 GN=GET3 PE=1 SV=2	1.75	2	2		2648.1	2054.8	906.39	3122.5	2897	2776.9
O75323	NIPS2_HUMAN	Protein NipSnap homolog 2 OS=Homo sapiens OX=9606 GN=NIPSNAP2 PE=1 SV=1	3.73	2	2	Oxidation (M)	1350.9	967.51	901.24	2345.6	1455.4	2540.5
Q15052	ARHG6_HUMAN	Rho guanine nucleotide exchange factor 6 OS=Homo sapiens OX=9606 GN=ARHGEF6 PE=1 SV=2	8.42	2	1		0	73.903	0	360.79	543.68	0
P61077	UB2D3_HUMAN	Ubiquitin-conjugating enzyme E2 D3 OS=Homo sapiens OX=9606 GN=UBE2D3 PE=1 SV=1	0.18	2	2		1176.1	136.03	556.2	515.71	826.04	622.88
Q13439	GOGA4_HUMAN	Golgin subfamily A member 4 OS=Homo sapiens OX=9606 GN=GOLGA4 PE=1 SV=1	4.4	2	2	Oxidation (M)	0	232.31	0	284.44	243.74	82.941
Q96J84	KIRR1_HUMAN	Kin of IRRE-like protein 1 OS=Homo sapiens OX=9606 GN=KIRREL1 PE=1 SV=2	8.99	2	2		0	228.99	18.214	458.78	653.98	0
Q96EY8	MMAB_HUMAN	Corrinoid adenosyltransferase OS=Homo sapiens OX=9606 GN=MMAB PE=1 SV=1	4.3	2	2	Oxidation (M)	412.43	528.65	70.369	823.16	547	1060.6
Q9UHL4	DPP2_HUMAN	Dipeptidyl peptidase 2 OS=Homo sapiens OX=9606 GN=DPP7 PE=1 SV=3	2.84	2	2		181.06	447.1	141.47	475.91	728.34	180.68
Q6BCY4	NB5R2_HUMAN	NADH-cytochrome b5 reductase 2 OS=Homo sapiens OX=9606 GN=CYB5R2 PE=1 SV=1	5.66	2	2	Oxidation (M)	158.71	206.56	94.865	699.24	522.26	245.01
Q9NQT8	KI13B_HUMAN	Kinesin-like protein KIF13B OS=Homo sapiens OX=9606 GN=KIF13B PE=1 SV=2	10.19	2	2		575.38	309.66	127.15	1892.8	2314	1182.2
Q9UBJ2	ABCD2_HUMAN	ATP-binding cassette sub-family D member 2 OS=Homo sapiens OX=9606 GN=ABCD2 PE=1 SV=1	0.9	2	1		54.704	422.77	1196.8	622.92	930.38	780.89
P61081	UBC12_HUMAN	NEDD8-conjugating enzyme Ubc12 OS=Homo sapiens OX=9606 GN=UBE2M PE=1 SV=1	1.85	2	2		3132.4	872.56	702.39	2495.2	2747.4	1596.9
Q15118	PDK1_HUMAN	[Pyruvate dehydrogenase (acetyl-transferring)] kinase isozyme 1 mitochondrial OS=Homo sapiens OX=9606 GN=PDK1 PE=1 SV=1	0.51	2	2		447.42	1101.5	346.55	433.96	952.28	792.46
Q96CW5	GCP3_HUMAN	Gamma-tubulin complex component 3 OS=Homo sapiens OX=9606 GN=TUBGCP3 PE=1 SV=2	6.41	2	2		0	174.02	88.051	306.45	564.7	59.953
Q92621	NU205_HUMAN	Nuclear pore complex protein Nup205 OS=Homo sapiens OX=9606 GN=NUP205 PE=1 SV=3	7.02	2	2		67.798	159.06	206.93	537.83	959.96	63.986
Q9BUR5	MIC26_HUMAN	MICOS complex subunit MIC26 OS=Homo sapiens OX=9606 GN=APOO PE=1 SV=1	1.02	2	2		2202.3	1188.6	863.17	741.2	567.31	2096.6
Q9NZW5	MPP6_HUMAN	MAGUK p55 subfamily member 6 OS=Homo sapiens OX=9606 GN=MPP6 PE=1 SV=2	6.68	2	2		135.41	558.09	315.2	947.5	1128.9	1136.7
O43290	SNUT1_HUMAN	U4/U6.U5 tri-snRNP-associated protein 1 OS=Homo sapiens OX=9606 GN=SART1 PE=1 SV=1	0.45	2	2		486.82	180.76	831.37	348.98	806.45	513.74
Q8TAQ2	SMRC2_HUMAN	SWI/SNF complex subunit SMARCC2 OS=Homo sapiens OX=9606 GN=SMARCC2 PE=1 SV=1	29.12	2	2		995.76	167.01	81.474	2709.7	4237.7	2094.2
Q13033	STRN3_HUMAN	Striatin-3 OS=Homo sapiens OX=9606 GN=STRN3 PE=1 SV=3	0.85	2	2		1264.2	670.99	975.33	1051.9	696.79	620.31
Q96L92	SNX27_HUMAN	Sorting nexin-27 OS=Homo sapiens OX=9606 GN=SNX27 PE=1 SV=2	2.31	2	2	Oxidation (M)	103.37	166.13	166.31	282.33	183.25	337
P54687	BCAT1_HUMAN	Branched-chain-amino-acid aminotransferase cytosolic OS=Homo sapiens OX=9606 GN=BCAT1 PE=1 SV=3	3.23	2	2	Oxidation (M)	370.33	295.07	382.8	744.58	1047.9	406.41
O75312	ZPR1_HUMAN	Zinc finger protein ZPR1 OS=Homo sapiens OX=9606 GN=ZPR1 PE=1 SV=1	0.89	2	2		270.19	135.74	172.94	272.26	387.55	87.696
Q9Y608	LRRF2_HUMAN	Leucine-rich repeat flightless-interacting protein 2 OS=Homo sapiens OX=9606 GN=LRRFIP2 PE=1 SV=1	6.57	2	2		212.91	345.86	347.93	367.09	2073.9	477.57
P55210	CASP7_HUMAN	Caspase-7 OS=Homo sapiens OX=9606 GN=CASP7 PE=1 SV=1	10.73	2	2		235.88	34.681	20.63	526.62	757.77	503.54
Q12980	NPRL3_HUMAN	GATOR complex protein NPRL3 OS=Homo sapiens OX=9606 GN=NPRL3 PE=1 SV=1	6.1	2	2	Oxidation (M)	0	243.35	80.071	754.66	613.74	203.59
